# Supplementary material for: In artemisinin-resistant falciparum malaria parasites, mitochondrial metabolic pathways are essential for survival but not those of apicoplast
Source: Int J Parasitol Drugs Drug Resist. 2024 Sep 19;26:100565. doi: 10.1016/j.ijpddr.2024.100565 (PMC11466614; doi:10.1016/j.ijpddr.2024.100565)
Supplement: Multimedia component 1 [file mmc1.xlsx]

## Sheet: Raw data for RNA-seq
Header	Description
Gene ID
Transcript ID	Splicing variant (isoform/transcript)
Locus Tag	Gene annotation from PlasmoDB
Description	Product description of annotated gene in PlasmoDB
Gene biotype
Protein ID	Uniprot Protein ID
fc	fold change
log CPM	log Counts Per Million
raw.pval	p-value of exactTest, GLM LRT, quasi-likelihood F-test
bh.pval	FDR corrected p-value
*.mean	mean of normalized counts for each sample or group
Read Count	raw signal of each sample
N_	For sample’s raw signal, normalized and transformed logarithm values using TMM method
FPKM	Fragment per Kilobase Million
TPM	Transcripts per Kilobase Million
source	code for the data source
term_id	ID for the enriched term/functional category
term_name	readable name for the enriched term
adjusted_p_value	adjusted p-value by FDR
query_size	The number of unique DEG that are annotated to the data source (the functional category)
intersection_size	The number of unique DEG that are annotated to the term_id
term_size	The number of genes of species that are annotated to the term_id
effective_domain_size	The number of genes of species that are annotated to the data source (the functional category)
intersections	list of unique DEG that are annotated to the term_id
Gene_ID	Transcript_ID	Locus_Tag	Description	gene_biotype	Protein_ID	ART-DHA-1/ART-DMSO-1.fc	ART-DHA-2/ART-DMSO-2.fc	ART-DHA-3/ART-DMSO-3.fc	mean fc ART-DHA/ART-DMSO		ART-DHA-1/ART-DMSO-1.logCPM	ART-DHA-1/ART-DMSO-1.raw.pval	ART-DHA-1/ART-DMSO-1.bh.pval	ART-DHA-2/ART-DMSO-2.logCPM	ART-DHA-2/ART-DMSO-2.raw.pval	ART-DHA-2/ART-DMSO-2.bh.pval	ART-DHA-3/ART-DMSO-3.logCPM	ART-DHA-3/ART-DMSO-3.raw.pval	ART-DHA-3/ART-DMSO-3.bh.pval	ART-DHA-1.mean	ART-DMSO-1.mean	ART-DHA-2.mean	ART-DHA-3.mean	ART-DMSO-2.mean	ART-DMSO-3.mean	N_ART-DHA-1	N_ART-DHA-2	N_ART-DHA-3	N_ART-DMSO-1	N_ART-DMSO-2	N_ART-DMSO-3	ART-DHA-1_Read_Count	ART-DHA-2_Read_Count	ART-DHA-3_Read_Count	ART-DMSO-1_Read_Count	ART-DMSO-2_Read_Count	ART-DMSO-3_Read_Count	ART-DHA-1_FPKM	ART-DHA-2_FPKM	ART-DHA-3_FPKM	ART-DMSO-1_FPKM	ART-DMSO-2_FPKM	ART-DMSO-3_FPKM	ART-DHA-1_TPM	ART-DHA-2_TPM	ART-DHA-3_TPM	ART-DMSO-1_TPM	ART-DMSO-2_TPM	ART-DMSO-3_TPM
810161	XM_001347253	PF3D7_1000200	rifin	protein_coding	XP_001347289.2	20.3165	33.5234	69.6205	41.1535		1.39341	1.93295e-35	1.75504e-34	2.19185	2.05567e-52	3.21542e-51	2.3488	2.00853e-64	3.37285e-63	2.5716	0.312224	3.29139	3.45949	0.333961	0.191378	2.5716	3.29139	3.45949	0.312224	0.333961	0.191378	339	643	673	16	17	10	3.63186	6.72951	7.43103	0.161043	0.169329	0.103191	7.02343	12.7408	15.1892	0.232982	0.235805	0.143077
810165	XM_001347257	PF3D7_1000600	rifin	protein_coding	XP_001347293.1	3.11273	4.25018	8.36304	5.24198		5.4525	1.52878e-14	5.06666e-14	6.16987	2.5588e-22	1.09903e-21	6.40771	5.21748e-43	3.75853e-42	6.07115	4.47753	6.87658	7.25386	4.82835	4.25768	6.07115	6.87658	7.25386	4.47753	4.82835	4.25768	4541	8522	10204	1409	1789	1278	50.1326	91.7321	115.804	15.3289	18.6223	13.9663	96.9482	173.674	236.708	22.1764	25.9332	19.3646
810173	XM_001347264,XM_024473272	PF3D7_1001100.1	acyl-CoA binding protein, isoform 1, ACBP1	protein_coding	XP_001347300.2;XP_024329083.1	8.56128	13.4141	12.2339	11.4031		8.53993	2.42209e-44	3.31371e-43	8.06281	2.32598e-60	5.2371e-59	7.52361	7.55096e-57	9.027e-56	9.38259	6.30098	8.96175	8.41432	5.25149	4.84816	9.38259	8.96175	8.41432	6.30098	5.25149	4.84816	45693	36398	22892	5155	2421	1960	630.538	490.337	324.445	69.968	31.6358	26.666	1219.36	928.344	663.176	101.223	44.0557	36.9731
810174	XM_001347265	PF3D7_1001200	acyl-CoA binding protein, isoform 2, ACBP2	protein_coding	XP_001347301.1	-48.1836	-38.489	-38.5378	-41.7368		7.26968	2.24142e-107	1.60774e-104	7.64821	7.37857e-100	1.23493e-97	8.21459	4.97893e-102	3.96813e-100	2.86236	8.24459	3.47996	4.00207	8.6148	9.17995	2.86236	3.47996	4.00207	8.24459	8.6148	9.17995	430	743	1011	20018	25521	40818	18.8817	31.8097	45.6216	866.362	1057.3	1775.02	36.514	60.2245	93.2518	1253.37	1472.38	2461.11
810176	XM_001347267	PF3D7_1001400	exported lipase 1	protein_coding	XP_001347303.1	4.53245	6.09368	14.9943	8.54014		9.6847	1.74173e-24	9.68466e-24	9.33873	3.07296e-33	2.0907e-32	8.93328	9.98102e-65	1.69306e-63	10.3981	8.22156	10.1207	9.84164	7.51997	5.9571	10.3981	10.1207	9.84164	8.22156	7.51997	5.9571	92443	81366	61681	19700	11914	4309	400.751	343.883	274.842	84.1509	48.7146	18.4934	774.986	651.065	561.786	121.742	67.8393	25.6416
810178	XM_001347269	PF3D7_1001600	exported lipase 2	protein_coding	XP_001347305.1	19.155	39.4418	9.85318	22.8167		8.61218	4.37824e-74	2.93109e-72	8.8382	3.82175e-103	7.38038e-101	8.77972	2.79788e-49	2.49081e-48	9.54058	5.31561	9.80356	9.642	4.56256	6.35727	9.54058	9.80356	9.642	5.31561	4.56256	6.35727	50989	65294	53701	2571	1477	5709	266.754	333.022	288.773	13.249	7.28568	29.5708	515.858	630.503	590.26	19.1675	10.146	41.0007
810179	XM_001347270	PF3D7_1001700	Plasmodium exported protein (PHISTc), unknown function	protein_coding	XP_001347306.1	2.69962	3.17313	3.36974	3.08083		7.95587	7.08092e-12	2.02237e-11	7.4949	2.55587e-15	7.93143e-15	6.93788	1.16699e-16	3.24085e-16	8.50504	7.079	8.10463	7.57029	6.45005	5.8355	8.50504	8.10463	7.57029	7.079	6.45005	5.8355	24839	20061	12723	8887	5641	3955	371.828	292.769	195.767	131.092	79.6488	58.6093	719.054	554.294	400.153	189.652	110.918	81.2634
810180	XM_001347271	PF3D7_1001800	Plasmodium exported protein (PHISTc), unknown function	protein_coding	XP_001347307.2	3.90676	3.9452	3.45313	3.76836		7.10043	2.58206e-20	1.16482e-19	6.38372	1.96434e-20	7.75387e-20	5.86467	4.88995e-17	1.37318e-16	7.77789	5.83086	7.06792	6.51303	5.1191	4.7633	7.77789	7.06792	6.51303	5.83086	5.1191	4.7633	14978	9741	6079	3703	2203	1844	229.363	145.427	95.6797	55.8685	31.8171	27.9467	443.549	275.333	195.572	80.8254	44.3081	38.7489
810181	XM_001347272	PF3D7_1001900	Plasmodium exported protein (hyp16), unknown function	protein_coding	XP_001347308.1	3.11193	3.27074	3.0008	3.12782		7.91546	6.59441e-15	2.23569e-14	7.77253	4.90872e-16	1.57386e-15	7.49337	4.45217e-14	1.11382e-13	8.51721	6.88768	8.39172	8.08355	6.69181	6.50879	8.51721	8.39172	8.08355	6.88768	6.69181	6.50879	25050	24494	18188	7775	6682	6349	361.452	344.564	269.75	110.55	90.9365	90.7002	698.988	652.355	551.376	159.934	126.637	125.758
810182	XM_001347273	PF3D7_1002000	Plasmodium exported protein (hyp2), unknown function	protein_coding	XP_001347309.1	27.8908	77.9626	214.19	106.681		7.27964	9.82866e-87	1.54218e-84	7.09621	4.56359e-124	3.81897e-121	6.86062	1.66716e-154	1.67416e-151	8.23331	3.55485	8.08269	7.85986	2.15792	1.05526	8.23331	8.08269	7.85986	3.55485	2.15792	1.05526	20563	19757	15566	712	226	76	174.866	163.798	136.058	5.96008	1.80654	0.633403	338.161	310.115	278.107	8.62249	2.51577	0.878229
810183	XM_001347274	PF3D7_1002100	EMP1-trafficking protein	protein_coding	XP_001347310.1	4.40681	5.61119	7.87961	5.96587		9.85459	1.03507e-23	5.54061e-23	9.4891	1.05403e-30	6.53371e-30	8.96059	1.42527e-41	9.88438e-41	10.5605	8.42396	10.2536	9.78978	7.77073	6.82281	10.5605	10.2536	9.78978	8.42396	7.77073	6.82281	103463	89224	59501	22677	14188	7910	654.332	550.123	386.789	141.32	84.6315	49.5233	1265.37	1041.54	790.607	204.448	117.857	68.6654
810185	XM_001347276	PF3D7_1002300	conserved Plasmodium protein, unknown function	protein_coding	XP_001347312.2	-1.92108	-1.66528	-4.8471	-2.81115		3.19999	2.40224e-05	4.42954e-05	3.2941	0.000886349	0.00136055	3.38122	1.69231e-22	5.93373e-22	2.86236	3.70607	3.06029	2.18632	3.72538	4.18753	2.86236	3.06029	2.18632	3.70607	3.72538	4.18753	430	537	239	798	798	1214	3.98459	4.84719	2.27337	7.28582	6.97519	11.1392	7.70555	9.17708	4.64684	10.5405	9.71357	15.4448
810187	XM_001347278	PF3D7_1002500	conserved protein, unknown function	protein_coding	XP_001347314.2	-3.07432	-2.62699	-2.80931	-2.83687		5.52347	2.67473e-14	8.76047e-14	6.06689	3.50332e-11	8.71663e-11	6.25484	1.51915e-12	3.56765e-12	4.55856	6.137	5.24615	5.36022	6.61586	6.82768	4.55856	5.24615	5.36022	6.137	6.61586	6.82768	1547	2703	2697	4594	6336	7937	32.8846	56.0176	58.9331	96.2261	127.05	167.064	63.5934	106.057	120.461	139.211	176.928	231.639
810189	XM_001347280	PF3D7_1002700	conserved Plasmodium protein, unknown function	protein_coding	XP_001347316.1	5.35675	6.18306	7.65338	6.39773		6.87695	5.2256e-29	3.52658e-28	6.9083	2.30205e-33	1.5812e-32	7.38928	2.24911e-40	1.5037e-39	7.63689	5.24671	7.69851	8.21677	5.10568	5.31253	7.63689	7.69851	8.21677	5.24671	5.10568	5.31253	13577	15121	19954	2448	2182	2731	57.423	62.3475	86.7477	10.2005	8.70237	11.4345	111.047	118.041	177.315	14.7572	12.1188	15.8543
810192	XM_001347283	PF3D7_1003000	conserved protein, unknown function	protein_coding	XP_001347319.2	17.2225	21.6388	3.49278	14.118		1.74463	1.82635e-37	1.84138e-36	1.58949	7.50154e-39	6.48283e-38	-0.0700444	4.1282e-07	7.37902e-07	2.86236	0.446182	2.73845	1.28769	0.333961	0.497102	2.86236	2.73845	1.28769	0.446182	0.333961	0.497102	430	415	97	24	17	29	1.34903	1.26782	0.310931	0.07319	0.050015	0.089372	2.6088	2.40034	0.635552	0.105885	0.06965	0.123917
810193	XM_001347284	PF3D7_1003200	ribosome-binding factor A, putative	protein_coding	XP_001347320.2	-37.1634	-30.0947	-20.6536	-29.3039		3.20841	1.61885e-68	7.66818e-67	3.77012	1.77507e-71	6.10454e-70	4.29868	2.81889e-65	4.84714e-64	0.566905	4.24454	0.906855	1.49204	4.77526	5.26595	0.566905	0.906855	1.49204	4.24454	4.77526	5.26595	33	64	122	1189	1722	2642	0.655941	1.24129	2.49227	23.4069	32.458	52.2719	1.26848	2.35011	5.09427	33.863	45.2006	72.4764
810196	XM_001347287	PF3D7_1003500	40S ribosomal protein S20e, putative	protein_coding	XP_001347323.1	-3.08169	-3.73307	-3.00877	-3.27451		9.61509	9.54331e-15	3.21375e-14	9.76251	2.50348e-19	9.45109e-19	9.46743	3.26865e-14	8.21416e-14	8.58962	10.2108	8.52362	8.46828	10.4211	10.0547	8.58962	8.52362	8.46828	10.2108	10.4211	10.0547	26343	26846	23767	78412	89422	74908	884.788	879.053	820.531	2595.21	2832.95	2491.02	1711.04	1664.29	1677.19	3754.52	3945.13	3453.87
810200	XM_001347291	PF3D7_1003900	conserved Plasmodium protein, unknown function	protein_coding	XP_001347327.1	-4.57094	-2.89003	-2.31267	-3.25788		1.39524	6.35829e-15	2.15855e-14	0.379065	1.34051e-06	2.56898e-06	-0.471545	0.00159825	0.00224784	0.951224	2.3988	0.72789	0.501888	1.536	0.974239	0.951224	0.72789	0.501888	2.3988	1.536	0.974239	64	48	28	283	124	68	1.00006	0.729868	0.443298	4.3596	1.82814	1.04622	1.93396	1.38184	0.906114	6.30706	2.54584	1.45061
810201	XM_001347292	PF3D7_1004000	60S ribosomal protein L13, putative	protein_coding	XP_001347328.1	-3.60498	-4.77642	-4.77939	-4.38693		10.5077	1.82814e-18	7.5054e-18	10.6238	5.48379e-26	2.74244e-25	10.3822	5.3307e-26	2.1192e-25	9.30673	11.1551	9.09622	8.85439	11.3501	11.1088	9.30673	9.09622	8.85439	11.1551	11.3501	11.1088	43349	39961	31081	150942	170309	155608	853.509	767.072	629.024	2928.56	3162.89	3033.42	1650.55	1452.28	1285.74	4236.77	4404.61	4205.92
810204	XM_001347295	PF3D7_1004300	E3 ubiquitin-protein ligase, putative	protein_coding	XP_001347331.1	2.65037	3.01123	2.57155	2.74439		8.63606	1.56916e-11	4.40399e-11	8.76482	3.26473e-14	9.45885e-14	8.5828	6.15933e-11	1.32958e-10	9.1766	7.7745	9.35321	9.11141	7.76728	7.75285	9.1766	9.35321	9.11141	7.7745	7.76728	7.75285	39604	47767	37155	14433	14154	15135	139.962	164.572	134.963	50.2612	47.1783	52.954	270.663	311.581	275.868	72.7132	65.6999	73.4221
810206	XM_001347297	PF3D7_1004500	conserved Plasmodium protein, unknown function	protein_coding	XP_001347333.1	-4.17619	-3.76023	-4.51866	-4.15169		2.02467	1.04153e-15	3.63415e-15	2.69988	1.0523e-15	3.32512e-15	3.46271	4.91415e-21	1.62757e-20	1.35655	2.91145	1.89552	2.31682	3.48992	4.24802	1.35655	1.89552	2.31682	2.91145	3.48992	4.24802	107	199	268	432	668	1269	2.09334	3.8105	5.40381	8.36762	12.3901	24.7323	4.04817	7.21433	11.0455	12.1055	17.2544	34.2919
810209	XM_001347300	PF3D7_1004800	ADP/ATP carrier protein, putative	protein_coding	XP_001347336.1	-3.47921	-2.09185	-1.20477	-2.25861		5.58842	4.016e-17	1.52645e-16	5.84574	3.5749e-07	7.06676e-07	5.58623	0.195998	0.223966	4.48998	6.24233	5.25495	5.47745	6.29991	5.7407	4.48998	5.25495	5.47745	6.24233	6.29991	5.7407	1472	2720	2931	4947	5077	3699	17.2475	31.0755	35.3088	57.1269	56.1198	42.9194	33.3538	58.8346	72.1722	82.646	78.1518	59.509
810210	XM_001347301	PF3D7_1004900	conserved protein, unknown function	protein_coding	XP_001347337.1	-6.03886	-5.80787	-16.0643	-9.30369		3.71382	1.19971e-28	7.99964e-28	4.2696	6.24282e-29	3.54985e-28	5.17213	5.40974e-62	8.03619e-61	2.23862	4.55279	2.73549	2.38407	5.08238	6.10476	2.23862	2.73549	2.38407	4.55279	5.08238	6.10476	255	414	284	1488	2146	4781	3.1828	5.03414	3.63664	18.305	25.2722	59.1219	6.15501	9.53102	7.43339	26.4819	35.1937	81.9742
810211	XM_001347302	PF3D7_1005000	methionine--tRNA ligase, putative	protein_coding	XP_001347338.1	-1.04875	-1.55625	1.22406	-0.460314		5.59637	0.742173	0.774569	5.66388	0.00217139	0.00322179	5.24545	0.162296	0.187503	5.59098	5.65827	5.34505	5.41702	5.97041	5.13288	5.59098	5.34505	5.41702	5.65827	5.97041	5.13288	3236	2900	2808	3278	4027	2403	17.2413	15.0629	15.3774	17.2129	20.2396	12.677	33.3419	28.5183	31.4319	24.902	28.1855	17.577
810212	XM_001347303	PF3D7_1005100	uncharacterized protein	protein_coding	XP_001347339.1	1.66528	1.20598	2.35175	1.74101		8.47775	0.000350589	0.000585421	8.4076	0.187301	0.22216	8.23233	2.91225e-09	5.82798e-09	8.80234	8.06872	8.54014	8.72444	8.27073	7.4953	8.80234	8.54014	8.72444	8.06872	8.27073	7.4953	30539	27156	28398	17713	20092	12649	107.828	93.4786	103.062	61.6287	66.9125	44.217	208.522	176.981	210.662	89.1587	93.1816	61.3081
810213	XM_001347304	PF3D7_1005300	conserved Plasmodium protein, unknown function	protein_coding	XP_001347340.1	2.30278	4.26415	-1.58156	1.66179		-0.723182	0.00316175	0.00482821	-1.05468	1.8943e-05	3.32329e-05	-0.291535	0.0632592	0.0769253	0.849789	0.430102	0.786237	0.686378	0.224706	0.974239	0.849789	0.786237	0.686378	0.430102	0.224706	0.974239	55	53	41	23	11	68	0.633244	0.592627	0.487176	0.259935	0.118708	0.781119	1.22459	1.12201	0.995802	0.37605	0.165312	1.08304
810215	XM_024473274	PF3D7_1005500	regulator of nonsense transcripts 1, putative	protein_coding	XP_024329085.1	-2.06493	-1.92909	-1.50999	-1.83467		8.06846	4.37033e-07	9.1393e-07	8.30557	4.45681e-06	8.18494e-06	8.56885	0.00379948	0.00518684	7.46066	8.50253	7.76167	8.24581	8.70639	8.83874	7.46066	7.76167	8.24581	8.50253	8.70639	8.83874	12008	15801	20361	23950	27198	32206	30.3764	38.9688	52.942	59.6997	64.895	80.6617	58.743	73.7787	108.215	86.368	90.3721	111.84
810216	XM_001347307	PF3D7_1005700	peptidase, putative	protein_coding	XP_001347343.2	-3.63435	-2.23602	-8.81781	-4.89606		-0.725426	1.86144e-05	3.45774e-05	-0.536741	0.00269905	0.00397417	1.492	9.18871e-26	3.62709e-25	0.319577	0.930605	0.495833	0.645849	0.940582	2.58334	0.319577	0.495833	0.645849	0.930605	0.940582	2.58334	17	30	38	60	60	352	0.087186	0.146389	0.201051	0.301172	0.28785	1.7998	0.168603	0.277156	0.410954	0.435708	0.400856	2.49548
810218	XM_001347309	PF3D7_1005900	conserved protein, unknown function	protein_coding	XP_001347345.1	-2.79696	-7.60172	-7.26327	-5.88732		0.527698	1.79027e-06	3.5927e-06	0.398524	1.21306e-16	4.0071e-16	2.13699	1.81666e-26	7.39177e-26	0.802312	1.62479	0.379361	1.03915	1.7217	3.11674	0.802312	0.379361	1.03915	1.62479	1.7217	3.11674	51	22	71	138	150	541	0.314758	0.130174	0.458155	0.852638	0.889005	3.36053	0.60869	0.246456	0.936482	1.23352	1.23802	4.65947
810219	XM_001347310	PF3D7_1006000	IMP1-like protein, putative	protein_coding	XP_001347346.1	7.68398	13.6567	9.58703	10.3092		3.10924	2.10138e-32	1.67212e-31	3.4374	1.74785e-48	2.27947e-47	2.44312	4.80427e-34	2.57441e-33	4.01911	1.57447	4.39987	3.43393	1.30503	1.01532	4.01911	4.39987	3.43393	1.57447	1.30503	1.01532	1043	1471	660	131	96	72	9.7553	13.4176	6.34581	1.20609	0.845231	0.658465	18.8651	25.4033	12.971	1.74486	1.17706	0.91298
810220	XM_024473275	PF3D7_1006100	CCR4-NOT transcription complex subunit 5, putative	protein_coding	XP_024329086.1	1.31258	2.33759	-1.31864	0.777178		2.72162	0.0877977	0.111801	2.38593	2.77018e-07	5.51728e-07	2.33434	0.0894524	0.106864	3.07955	2.73943	3.04842	2.41254	2.03925	2.7447	3.07955	3.04842	2.41254	2.73943	2.03925	2.7447	511	532	291	376	203	402	11.3902	11.5787	6.66485	8.26396	4.27165	8.87029	22.0269	21.9216	13.6231	11.9555	5.94866	12.2989
810221	XM_001347312	PF3D7_1006200	DNA/RNA-binding protein Alba 3	protein_coding	XP_001347348.1	-2.03523	-2.64573	-3.50971	-2.73022		7.98047	7.33481e-07	1.51183e-06	8.12867	1.75365e-11	4.45828e-11	8.0981	9.83596e-18	2.85141e-17	7.38714	8.40795	7.27171	6.93671	8.66957	8.73963	7.38714	7.27171	6.93671	8.40795	8.66957	8.73963	11408	11230	8177	22426	26511	30063	422.197	405.167	311.041	817.839	925.409	1101.56	816.46	767.094	635.776	1183.17	1288.71	1527.34
810222	XM_001347313	PF3D7_1006400	heptatricopeptide repeat-containing protein, putative	protein_coding	XP_001347349.1	-6.2991	-5.76385	-8.56695	-6.87663		2.57044	1.22599e-25	7.22498e-25	2.79852	5.7405e-25	2.73983e-24	3.44841	9.15269e-37	5.39386e-36	1.38905	3.48652	1.60913	1.71083	3.68127	4.3569	1.38905	1.60913	1.71083	3.48652	3.68127	4.3569	111	150	153	676	772	1374	0.507016	0.669187	0.718903	3.05249	3.33939	6.24224	0.980486	1.26696	1.46946	4.41606	4.6504	8.65503
810223	XM_001347314	PF3D7_1006500	conserved Plasmodium protein, unknown function	protein_coding	XP_001347350.1	-18.5743	-16.3774	-14.2857	-16.4125		3.63938	7.30131e-58	2.02541e-56	3.84814	1.88376e-56	3.56919e-55	4.42702	2.38327e-55	2.6592e-54	1.18205	4.62078	1.40828	1.9292	4.8135	5.36263	1.18205	1.40828	1.9292	4.62078	4.8135	5.36263	87	121	189	1563	1770	2830	1.07464	1.46617	2.41305	19.1674	20.7849	34.8818	2.07817	2.77587	4.93235	27.7297	28.9448	48.3646
810224	XM_001347315	PF3D7_1006600	phosducin-like protein 3, putative	protein_coding	XP_001347351.1	-3.22243	-4.02815	-6.69151	-4.64736		5.50428	2.47935e-15	8.5264e-15	5.79519	7.91575e-21	3.21042e-20	6.31962	1.19467e-35	6.77027e-35	4.49092	6.13421	4.5285	4.44352	6.49093	7.12843	4.49092	4.5285	4.44352	6.13421	6.49093	7.12843	1473	1615	1397	4585	5805	9793	30.3476	32.4389	29.5837	93.0774	112.804	199.751	58.6872	61.4159	60.4699	134.656	157.09	276.959
810225	XM_001347316	PF3D7_1006700	conserved Plasmodium protein, unknown function	protein_coding	XP_001347352.2	1.98746	2.26199	2.03567	2.09504		3.89262	5.15913e-06	9.98612e-06	3.78718	7.38446e-08	1.52582e-07	3.93279	2.20106e-06	3.7783e-06	4.37298	3.4491	4.32902	4.42268	3.23913	3.46509	4.37298	4.32902	4.42268	3.4491	3.23913	3.46509	1352	1397	1376	657	551	708	14.0649	14.1753	14.7127	6.73772	5.40375	7.28996	27.1991	26.8378	30.0731	9.74751	7.5252	10.1077
810227	XM_001347318	PF3D7_1006900	PPPDE peptidase, putative	protein_coding	XP_001347354.2	-1.10194	-1.3108	-1.78059	-1.39778		6.23923	0.498155	0.545407	6.25548	0.0588494	0.0749196	6.26654	6.13491e-05	9.5544e-05	6.18688	6.3251	6.06824	5.81638	6.45359	6.63749	6.18688	6.06824	5.81638	6.3251	6.45359	6.63749	4926	4835	3725	5243	5655	6948	89.4938	85.6275	69.5528	93.8509	96.8983	124.977	173.066	162.117	142.168	135.775	134.939	173.284
810228	XM_001347319	PF3D7_1007000	transmembrane protein 147, putative	protein_coding	XP_001347355.2	-1.71063	-1.81265	-2.22297	-1.91542		7.16918	0.000177485	0.00030446	7.25582	3.32261e-05	5.73688e-05	7.15759	3.02192e-08	5.7561e-08	6.74379	7.51272	6.77687	6.48506	7.62907	7.62868	6.74379	6.77687	6.48506	7.51272	7.62907	7.62868	7279	7948	5961	12027	12855	13881	111.47	118.657	93.8164	181.482	185.676	210.463	215.565	224.651	191.763	262.551	258.571	291.812
810229	XM_001347320	PF3D7_1007200	rho GTPase-activating protein, putative	protein_coding	XP_001347356.2	4.24136	6.07014	2.49171	4.26774		2.44825	3.59756e-17	1.37259e-16	3.25967	2.38444e-27	1.26691e-26	4.0441	1.41845e-09	2.88575e-09	3.28996	1.61771	4.11919	4.61516	1.88621	3.38312	3.28996	4.11919	4.61516	1.61771	1.88621	3.38312	602	1198	1582	137	176	665	4.04782	7.85566	10.9388	0.903735	1.11071	4.42657	7.82782	14.8729	22.3593	1.30744	1.54676	6.13756
810230	XM_001347321	PF3D7_1007300	RING zinc finger protein, putative	protein_coding	XP_001347357.1	6.19262	10.0873	28.8517	15.0439		0.737131	1.01768e-15	3.5534e-15	0.733087	2.67418e-21	1.10148e-20	1.5911	3.67826e-43	2.65734e-42	1.93173	0.539072	1.98294	2.76136	0.368615	0.261344	1.93173	1.98294	2.76136	0.539072	0.368615	0.261344	193	216	389	30	19	14	1.19169	1.29496	2.46394	0.179784	0.107976	0.083485	2.30453	2.45171	5.03636	0.260095	0.150366	0.115754
810232	XM_001347323	PF3D7_1007600	conserved protein, unknown function	protein_coding	XP_001347359.1	-1.43617	-1.94829	-2.30388	-1.89611		5.66748	0.0120381	0.0172154	5.54596	4.31515e-06	7.94332e-06	5.35329	1.14539e-08	2.22734e-08	5.41622	5.92817	5.03016	4.68516	5.97076	5.8572	5.41622	5.03016	4.68516	5.92817	5.97076	5.8572	2859	2317	1664	3966	4028	4016	103.851	82.0639	62.1306	141.977	138.033	144.477	200.831	155.37	126.997	205.399	192.224	200.321
810233	XM_001347324	PF3D7_1007700	AP2 domain transcription factor AP2-I	protein_coding	XP_001347360.1	-2.70467	-2.04239	-1.6457	-2.13092		10.39	5.7498e-12	1.65348e-11	10.759	6.06482e-07	1.1858e-06	10.7026	0.000467629	0.000682945	9.50264	10.9368	10.155	10.3001	11.1846	11.0183	9.50264	10.155	10.3001	10.9368	11.1846	11.0183	49664	83325	84779	129743	151849	146151	124.219	203.186	217.96	319.778	358.242	361.928	240.22	384.687	445.517	462.625	498.884	501.823
810234	XM_001347325	PF3D7_1007800	conserved Plasmodium protein, unknown function	protein_coding	XP_001347361.2	2.01323	3.24903	6.69064	3.9843		5.95544	1.3443e-06	2.72716e-06	5.75166	1.38958e-15	4.37435e-15	5.20354	2.46111e-34	1.33881e-33	6.39023	5.39801	6.38096	6.02401	4.7193	3.4026	6.39023	6.38096	6.02401	5.39801	4.7193	3.4026	5682	6023	4312	2726	1654	675	21.8346	22.5638	17.0326	10.3209	5.99459	2.56517	42.2245	42.7196	34.8152	14.9313	8.348	3.55667
810236	XM_001347327	PF3D7_1008000	histone deacetylase 2	protein_coding	XP_001347363.1	-1.19243	-1.65332	1.08504	-0.586905		8.48615	0.215249	0.255077	8.26062	0.000425378	0.000671221	8.04142	0.565734	0.602449	8.3579	8.6111	7.85892	8.10419	8.58184	7.98689	8.3579	7.85892	8.10419	8.6111	8.58184	7.98689	22424	16908	18451	25827	24943	17813	37.6586	27.6818	31.849	42.7402	39.51	29.6176	72.8256	52.4094	65.1004	61.8326	55.0211	41.0656
810237	XM_001347328	PF3D7_1008100	zinc finger protein, putative	protein_coding	XP_001347364.1	1.72937	1.33043	3.08222	2.04734		10.0483	0.000122124	0.000211809	9.81202	0.0443099	0.0574735	9.81272	9.37663e-15	2.40573e-14	10.3911	9.60159	10.0047	10.4084	9.59324	8.78659	10.3911	10.0047	10.4084	9.60159	9.59324	8.78659	91993	75072	91391	51380	50348	31060	95.4051	75.9033	97.422	52.5072	49.2501	31.8925	184.498	143.706	199.133	75.9625	68.5852	44.2198
810238	XM_001347329	PF3D7_1008200	endonuclease, putative	protein_coding	XP_001347365.1	2.6419	3.2018	-3.73439	0.703104		-0.175696	0.000114068	0.000198385	-0.248449	6.42825e-06	1.17028e-05	0.455555	3.43172e-09	6.84029e-09	1.16338	0.553989	1.1573	0.645849	0.467846	1.63859	1.16338	1.1573	0.645849	0.553989	0.467846	1.63859	85	90	38	31	25	149	0.867427	0.896991	0.394534	0.31287	0.233173	1.50802	1.67746	1.69825	0.806439	0.452631	0.324714	2.09092
810239	XM_001347330	PF3D7_1008400	26S protease regulatory subunit 4, putative	protein_coding	XP_001347366.2	2.37739	2.47947	1.99483	2.2839		9.36272	1.77335e-09	4.37757e-09	9.60384	2.94824e-10	6.98591e-10	9.55694	1.40002e-06	2.43404e-06	9.85768	8.61043	10.1162	9.97212	8.80813	8.97728	9.85768	10.1162	9.97212	8.61043	8.80813	8.97728	63540	81114	67526	25815	29190	35459	565.627	703.956	617.862	226.442	245.087	312.517	1093.83	1332.78	1262.93	327.595	341.305	433.313
810240	XM_001347331	PF3D7_1008500	protein GPR89, putative	protein_coding	XP_001347367.2	6.68248	11.0365	16.7431	11.4874		6.78316	9.0005e-36	8.32256e-35	6.95613	7.32194e-53	1.1634e-51	6.93053	2.34852e-68	4.67933e-67	7.58905	4.89055	7.83684	7.85283	4.4345	3.88221	7.58905	7.83684	7.85283	4.89055	4.4345	3.88221	13132	16650	15490	1898	1346	969	40.4664	50.0204	49.064	5.76139	3.91161	2.95396	78.2555	94.7026	100.288	8.33505	5.44726	4.09574
810242	XM_001347333	PF3D7_1008700	tubulin beta chain	protein_coding	XP_001347369.1	-2.93973	-2.14876	-4.55214	-3.21354		6.11546	1.80361e-13	5.62481e-13	6.52212	1.18322e-07	2.41796e-07	7.51363	1.8412e-24	6.91447e-24	5.17719	6.70637	5.89147	6.06205	6.98195	8.23168	5.17719	5.89147	6.06205	6.70637	6.98195	8.23168	2412	4269	4429	6849	8185	21120	21.6123	37.2917	40.7945	60.4815	69.1836	187.389	41.7946	70.6035	83.3852	87.499	96.3443	259.819
810244	XM_001347335	PF3D7_1008900	adenylate kinase	protein_coding	XP_001347371.1	-2.11805	-2.79901	-2.9183	-2.61179		8.72271	1.69e-07	3.62939e-07	8.83051	1.19206e-12	3.20587e-12	8.77563	1.56742e-13	3.82598e-13	8.08729	9.16723	7.91082	7.81173	9.39189	9.35263	8.08729	7.91082	7.81173	9.16723	9.39189	9.35263	18577	17530	15053	38005	43781	46017	305.561	281.1	254.498	615.988	679.23	749.382	590.904	532.201	520.201	891.154	945.888	1039.04
810245	XM_001347336	PF3D7_1009000	diphthine methyl ester synthase, putative	protein_coding	XP_001347372.1	-1.41734	-1.84836	-1.43324	-1.56631		6.70497	0.0147401	0.0208068	6.84812	1.88945e-05	3.31595e-05	6.31294	0.0120413	0.0156793	6.44777	6.94609	6.35541	6.05142	7.23356	6.56413	6.44777	6.35541	6.05142	6.94609	7.23356	6.56413	5916	5916	4396	8099	9757	6600	85.9739	83.8204	65.6625	115.985	133.76	94.9657	166.259	158.695	134.216	167.796	186.272	131.672
810246	XM_001347337	PF3D7_1009100	conserved Plasmodium membrane protein, unknown function	protein_coding	XP_001347373.1	4.53947	6.41449	87.6539	32.8693		3.32061	9.57746e-21	4.42396e-20	3.14561	3.04285e-28	1.69193e-27	2.35946	8.93828e-67	1.64392e-65	4.11452	2.19978	4.02178	3.47307	1.75483	0.155079	4.11452	4.02178	3.47307	2.19978	1.75483	0.155079	1119	1115	680	238	155	8	8.6316	8.3825	5.38882	1.80518	1.12283	0.059453	16.6921	15.8704	11.0149	2.61157	1.56364	0.082433
810250	XM_001347341	PF3D7_1009500	metalloprotease, putative	protein_coding	XP_001347377.2	-1.84464	-1.74136	-2.00118	-1.86239		5.35764	2.51961e-05	4.64425e-05	5.53441	0.000127368	0.000209677	5.82051	1.68446e-06	2.91442e-06	4.89761	5.75866	5.12081	5.27199	5.9033	6.25407	4.89761	5.12081	5.27199	5.75866	5.9033	6.25407	1975	2472	2533	3519	3841	5310	20.9927	25.6086	27.6675	36.8612	38.5102	55.8839	40.5964	48.4842	56.5532	53.3274	53.6289	77.4846
810251	XM_024473277	PF3D7_1009600	protein phosphatase PPM10, putative	protein_coding	XP_024329088.1	1.1623	1.05386	1.52415	1.24677		4.66222	0.304087	0.34843	5.16289	0.718593	0.751522	5.3163	0.00361011	0.00493772	4.81704	4.60833	5.23781	5.61722	5.16418	5.02451	4.81704	5.23781	5.61722	4.60833	5.16418	5.02451	1864	2687	3236	1549	2275	2224	15.2296	21.4056	27.1845	12.4742	17.5324	17.9925	29.4516	40.5268	55.566	18.0465	24.4154	24.947
810252	XM_001347343	PF3D7_1009700	tubulin--tyrosine ligase, putative	protein_coding	XP_001347379.2	3.86006	7.47826	13.2018	8.18004		4.58485	7.45903e-19	3.13404e-18	4.12548	2.07769e-35	1.53866e-34	3.43462	5.63115e-48	4.81669e-47	5.28798	3.4411	4.98728	4.39645	2.35226	1.33218	5.28798	4.98728	4.39645	3.4411	2.35226	1.33218	2610	2247	1350	653	268	107	18.8264	15.8028	10.0095	4.63665	1.82322	0.757573	36.4071	29.9192	20.4598	6.70788	2.539	1.0504
810253	XM_001347344	PF3D7_1009800	conserved Plasmodium membrane protein, unknown function	protein_coding	XP_001347380.1	1.24642	1.16459	1.40623	1.27241		7.5836	0.121738	0.151486	7.3991	0.28447	0.328274	6.97235	0.0169744	0.0218311	7.7403	7.42417	7.51249	7.20689	7.29397	6.71901	7.7403	7.51249	7.20689	7.42417	7.29397	6.71901	14591	13283	9875	11307	10177	7356	43.326	38.4536	30.1388	33.0834	28.5033	21.6256	83.7854	72.8033	61.6045	47.862	39.6934	29.9845
810254	XM_001347345	PF3D7_1009900	heptatricopeptide repeat-containing protein, putative	protein_coding	XP_001347381.1	-1.19449	-1.09381	-1.01156	-1.09996		6.00575	0.215559	0.25529	5.62912	0.533882	0.581315	5.02724	0.939149	0.949933	5.89565	6.1481	5.59238	5.0615	5.71919	5.07759	5.89565	5.59238	5.0615	6.1481	5.71919	5.07759	4013	3456	2180	4630	3373	2310	20.5593	17.2619	11.4804	23.3746	16.2994	11.7162	39.7583	32.6816	23.4663	33.8163	22.6983	16.2448
810255	XM_001347346	PF3D7_1010000	ribosomal protein L43, mitochondrial, putative	protein_coding	XP_001347382.1	-2.86671	-3.27739	-5.89844	-4.01418		4.80754	1.36768e-12	4.07788e-12	5.05979	1.41326e-15	4.4461e-15	5.23686	1.1822e-30	5.55268e-30	3.95135	5.40882	4.05182	3.57552	5.70273	6.03188	3.95135	4.05182	3.57552	5.40882	5.70273	6.03188	992	1140	735	2747	3334	4542	18.5152	20.7558	14.1078	50.5492	58.7328	83.9909	35.8053	39.2965	28.8368	73.1299	81.7906	116.456
810256	XM_001347347	PF3D7_1010100	PI31 domain-containing protein, putative	protein_coding	XP_001347383.1	-1.058	-1.56673	-2.16305	-1.59593		4.70351	0.701458	0.737751	4.39899	0.00228407	0.00338499	4.283	2.3409e-07	4.23097e-07	4.71657	4.79491	4.12259	3.73214	4.74013	4.78573	4.71657	4.12259	3.73214	4.79491	4.74013	4.78573	1734	1201	827	1772	1679	1874	23.1787	15.6445	11.3499	23.3376	21.1625	24.7927	44.8237	29.6194	23.1996	33.7627	29.4706	34.3757
810257	XM_001347348	PF3D7_1010200	DNA2/NAM7 helicase, putative	protein_coding	XP_001347384.2	-1.15919	-1.4192	1.48672	-0.363891		9.00483	0.297852	0.341754	8.79319	0.0138173	0.0189761	8.3931	0.00534779	0.00721808	8.89728	9.10998	8.5225	8.65445	9.02642	8.08406	8.89728	8.5225	8.65445	9.10998	9.02642	8.08406	32621	26825	27050	36524	33969	19059	70.8597	56.8076	60.3965	78.1807	69.5991	40.9889	137.031	107.553	123.452	113.105	96.923	56.8323
810258	XM_001347349	PF3D7_1010300	succinate dehydrogenase subunit 4, putative	protein_coding	XP_001347385.1	2.14391	2.40667	2.21868	2.25642		7.55855	1.15042e-07	2.51469e-07	7.3098	1.21764e-09	2.78278e-09	6.91749	3.34407e-08	6.35526e-08	8.0116	6.91772	7.81458	7.38904	6.55651	6.24977	8.0116	7.81458	7.38904	6.91772	6.55651	6.24977	17624	16394	11213	7940	6078	5294	591.953	536.806	387.099	262.762	192.554	176.033	1144.74	1016.32	791.241	380.139	268.149	244.074
810259	XM_001347350	PF3D7_1010400	MORN repeat protein, putative	protein_coding	XP_001347386.2	1.91604	3.0657	2.41976	2.46716		2.79612	4.18162e-05	7.57155e-05	2.89757	3.71943e-12	9.747e-12	2.23541	1.14997e-07	2.11405e-07	3.33445	2.5215	3.6068	2.93118	2.21617	1.90218	3.33445	3.6068	2.93118	2.5215	2.21617	1.90218	623	818	446	314	238	193	6.82173	8.72392	5.01183	3.38239	2.45584	2.08616	13.1921	16.5168	10.2443	4.89333	3.41997	2.89252
810262	XM_001347353	PF3D7_1010700	dolichyl-phosphate-mannose--protein mannosyltransferase, putative	protein_coding	XP_001347389.1	-2.48699	-3.43189	-3.79123	-3.2367		7.42961	2.96864e-10	7.64779e-10	7.30136	3.89391e-17	1.32193e-16	6.92094	1.57979e-19	4.93905e-19	6.64191	7.94766	6.17337	5.68837	7.93816	7.59033	6.64191	6.17337	5.68837	7.94766	7.93816	7.59033	6778	5206	3403	16282	15942	13515	120.939	90.5464	62.3989	286.281	268.308	238.76	233.877	171.43	127.545	414.165	373.643	331.048
810263	XM_001347354	PF3D7_1010800	50S ribosomal protein L22, mitochondrial, putative	protein_coding	XP_001347390.2	-1.76005	-1.44245	-1.89467	-1.69906		3.41103	0.000222962	0.000378719	3.9373	0.0139256	0.0191144	4.59083	1.41725e-05	2.31792e-05	3.11884	3.86104	3.75732	4.13978	4.2528	5.02262	3.11884	3.75732	4.13978	3.86104	4.2528	5.02262	527	916	1119	896	1179	2221	7.01863	11.8964	15.323	11.756	14.8057	29.2937	13.5729	22.5232	31.3206	17.0075	20.6183	40.6165
810264	XM_001347355	PF3D7_1010900	conserved Plasmodium protein, unknown function	protein_coding	XP_001347391.2	-1.49485	-1.592	-1.55423	-1.54703		5.4368	0.00543389	0.0080649	5.58033	0.00128558	0.00194835	5.7984	0.00221286	0.00306589	5.15787	5.72445	5.24407	5.47745	5.90071	6.10208	5.15787	5.24407	5.47745	5.72445	5.90071	6.10208	2379	2699	2931	3435	3834	4772	27.1591	30.0418	34.4019	38.6542	41.2878	53.9467	52.5212	56.8774	70.3184	55.9213	57.497	74.7985
810265	XM_001347356	PF3D7_1011000	uncharacterized protein	protein_coding	XP_001347392.2	-15.8867	-6.99147	-27.8363	-16.9048		0.916054	2.16382e-28	1.42766e-27	1.10696	5.12254e-20	1.98001e-19	2.918	1.26546e-59	1.70345e-58	0.285452	2.17104	0.616522	0.604149	2.24443	3.9566	0.285452	0.616522	0.604149	2.17104	2.24443	3.9566	15	39	35	232	244	1024	0.389055	1.02459	0.972556	6.28803	6.33566	27.9307	0.752368	1.93984	1.98793	9.09695	8.82297	38.7267
810266	XM_001347357	PF3D7_1011100	conserved Plasmodium protein, unknown function	protein_coding	XP_001347393.2	-1.31059	2.05957	3.26068	1.33655		4.38831	0.0660311	0.085449	4.11158	1.37061e-06	2.62165e-06	3.73925	2.01537e-14	5.1107e-14	4.25561	4.62785	4.59856	4.41968	3.61786	2.85912	4.25561	4.59856	4.41968	4.62785	3.61786	2.85912	1241	1699	1373	1571	736	441	5.03923	6.72505	5.73149	6.28517	2.81829	1.77307	9.74505	12.7324	11.7153	9.0928	3.92472	2.45841
810267	XM_001347358	PF3D7_1011200.1	BET1-like protein, putative	protein_coding	XP_001347394.2	-1.62624	-1.90244	-1.82596	-1.78488		3.88343	0.00118029	0.0018742	4.06092	1.65861e-05	2.92308e-05	4.01594	5.49489e-05	8.58427e-05	3.61079	4.26621	3.64198	3.6354	4.51404	4.45066	3.61079	3.64198	3.6354	4.26621	4.51404	4.45066	769	840	769	1208	1426	1471	26.6951	28.4584	27.4557	41.3416	46.7321	50.6176	51.624	53.8796	56.1203	59.8092	65.0785	70.1826
810268	XM_001347359	PF3D7_1011300	protein ARV1, putative	protein_coding	XP_001347395.2	1.3634	1.40756	1.19518	1.32205		3.10673	0.0461632	0.0611732	3.01978	0.0276121	0.0366095	2.60901	0.267152	0.300823	3.44678	3.04679	3.38498	2.92836	2.9469	2.70759	3.44678	3.38498	2.92836	3.04679	2.9469	2.70759	679	691	445	481	438	390	4.20259	4.17145	2.83375	2.9357	2.5575	2.38696	8.12712	7.89772	5.79226	4.2471	3.56154	3.30958
810269	XM_001347360	PF3D7_1011400	proteasome subunit beta type-5	protein_coding	XP_001347396.1	-3.63361	-4.50876	-4.90561	-4.34933		5.15435	5.5139e-18	2.20249e-17	5.59608	9.93395e-24	4.50166e-23	5.75387	4.28601e-26	1.7207e-25	4.03203	5.82818	4.21364	4.26771	6.32467	6.50136	4.03203	4.21364	4.26771	5.82818	6.32467	6.50136	1053	1284	1229	3696	5166	6316	15.4637	18.3824	18.5516	53.5158	71.5972	91.8867	29.9043	34.8031	37.92	77.4217	99.7054	127.403
810270	XM_001347361	PF3D7_1011500	conserved protein, unknown function	protein_coding	XP_001347397.1	-2.40742	-3.04004	-3.33462	-2.92736		4.4044	4.04452e-09	9.79621e-09	4.30308	1.8409e-13	5.16665e-13	4.14692	3.05377e-15	7.96104e-15	3.74554	4.94885	3.42777	3.19501	4.93914	4.81801	3.74554	3.42777	3.19501	4.94885	4.93914	4.81801	851	714	549	1979	1937	1918	19.3242	15.8002	12.8023	44.2717	41.4867	43.1078	37.3698	29.9142	26.1684	64.0482	57.7739	59.7702
810271	XM_001347362	PF3D7_1011600	heptatricopeptide repeat-containing protein, putative	protein_coding	XP_001347398.1	-1.87768	1.24291	2.90885	0.758025		3.71193	3.06045e-05	5.58782e-05	3.50515	0.152308	0.18339	2.86069	3.17284e-11	6.98108e-11	3.33445	4.17508	3.76023	3.55742	3.4721	2.23339	3.33445	3.76023	3.55742	4.17508	3.4721	2.23339	623	918	725	1130	659	261	3.80226	5.46598	4.54971	6.79972	3.79604	1.57426	7.35295	10.3486	9.29974	9.83721	5.28632	2.18275
810272	XM_001347363	PF3D7_1011700	DNA repair protein RAD23, putative	protein_coding	XP_001347399.1	1.68896	1.64137	2.20236	1.84423		8.44417	0.000240263	0.000407005	8.6386	0.000510342	0.00079926	8.49735	3.91392e-08	7.4046e-08	8.77642	8.02255	8.95501	8.96006	8.24196	7.82448	8.77642	8.95501	8.96006	8.02255	8.24196	7.82448	29994	36228	33448	17153	19694	15909	307.399	361.965	352.345	173.222	190.375	161.424	594.459	685.301	720.203	250.601	265.113	223.819
810273	XM_001347364	PF3D7_1011800	PRE-binding protein	protein_coding	XP_001347400.1	-1.5921	-1.89335	-1.03504	-1.50683		12.0408	0.0010789	0.00172028	11.9379	7.82389e-06	1.41461e-05	11.7909	0.807898	0.831411	11.6671	12.3378	11.4057	11.7662	12.3264	11.8159	11.6671	11.4057	11.7662	12.3378	12.3264	11.8159	222876	198377	234344	342736	335135	254082	781.431	678.086	844.535	1184.12	1108.3	881.998	1511.16	1283.8	1726.25	1713.07	1543.4	1222.91
810274	XM_001347365	PF3D7_1011900	heme oxygenase	protein_coding	XP_001347401.2	-1.64311	-1.5833	-2.33776	-1.85472		4.37244	0.000763346	0.00124038	4.78978	0.0016515	0.00247527	5.3775	6.38088e-09	1.25739e-08	4.05753	4.73971	4.48513	4.6943	5.12418	5.88724	4.05753	4.48513	4.6943	4.73971	5.12418	5.88724	1073	1565	1675	1703	2211	4102	14.0048	19.9189	22.4771	21.9083	27.2359	53.0451	27.0831	37.7119	45.9438	31.695	37.9284	73.5484
810276	XM_001347367	PF3D7_1012100	conserved protein, unknown function	protein_coding	XP_001347403.1	-18.6418	-18.1899	-12.9613	-16.5977		5.46474	6.71707e-68	3.03842e-66	5.788	3.2069e-68	9.9394e-67	6.44761	1.72096e-57	2.12308e-56	2.45747	6.40568	2.75607	3.75455	6.72416	7.3487	2.45747	2.75607	3.75455	6.40568	6.72416	7.3487	308	421	841	5548	6835	11420	3.16542	4.22127	8.89638	56.3178	66.4054	116.469	6.12141	7.99204	18.1845	81.4754	92.4754	161.487
810277	XM_001347368	PF3D7_1012200	rhoptry associated adhesin	protein_coding	XP_001347404.1	2.09958	3.54764	1.47467	2.37396		0.293638	0.000847301	0.00136926	-0.930911	6.10845e-05	0.000103477	-0.320426	0.134859	0.157399	1.38905	0.823883	0.820146	0.942073	0.280367	0.69969	1.38905	0.820146	0.942073	0.823883	0.280367	0.69969	111	56	62	51	14	44	1.64085	0.812129	0.949026	0.748053	0.188166	0.643274	3.17314	1.53759	1.93984	1.08221	0.262038	0.891917
810278	XM_001347369	PF3D7_1012300	cytochrome b-c1 complex subunit 7, putative	protein_coding	XP_001347405.1	1.25043	2.24748	-3.29085	0.06902		2.87855	0.157692	0.192318	2.9539	2.88796e-07	5.74502e-07	3.72258	1.49996e-14	3.81911e-14	3.19205	2.90855	3.54562	2.83531	2.52349	4.40599	3.19205	3.54562	2.83531	2.90855	2.52349	4.40599	558	781	413	431	310	1424	11.553	15.7488	8.77798	8.77672	6.03902	29.1799	22.3416	29.8169	17.9424	12.6974	8.40987	40.4587
810279	XM_001347370	PF3D7_1012400	hypoxanthine-guanine phosphoribosyltransferase	protein_coding	XP_001347406.1	-46.0564	-29.1744	-33.3812	-36.204		10.6883	7.53886e-110	7.57052e-107	10.969	4.15181e-91	3.72254e-89	11.375	1.33187e-96	8.25593e-95	6.15239	11.6578	7.06454	7.28071	11.9207	12.3327	6.15239	7.06454	7.28071	11.6578	11.9207	12.3327	4808	9718	10397	213891	252978	363562	82.8285	163.216	184.098	3631.15	4110.9	6201.39	160.177	309.013	376.301	5253.22	5724.79	8598.39
810282	XM_001347373	PF3D7_1012700	NLI interacting factor-like phosphatase, putative	protein_coding	XP_001347409.1	-2.62895	-3.28714	-5.50078	-3.80563		4.55324	9.49563e-11	2.52797e-10	4.27746	4.56046e-15	1.39198e-14	4.55527	7.44065e-28	3.18495e-27	3.79943	5.12837	3.3272	3.03944	4.94058	5.34813	3.79943	3.3272	3.03944	5.12837	4.94058	5.34813	886	661	486	2250	1939	2801	2.45952	1.78988	1.38676	6.1567	5.07801	7.70151	4.75632	3.38874	2.83458	8.90694	7.07158	10.6784
810283	XM_001347374	PF3D7_1012800	conserved Plasmodium protein, unknown function	protein_coding	XP_001347410.1	-2.34211	-2.82592	-6.93742	-4.03515		3.48129	3.24559e-08	7.37714e-08	3.15195	4.10759e-11	1.01747e-10	3.87427	9.80102e-33	4.96578e-32	2.93845	4.05439	2.49429	2.2281	3.81763	4.73206	2.93845	2.49429	2.2281	4.05439	3.81763	4.73206	457	339	248	1034	855	1803	2.10729	1.52567	1.17669	4.70422	3.72525	8.248	4.07515	2.88852	2.40519	6.80563	5.18774	11.4361
810285	XM_001347376	PF3D7_1013000	zinc finger protein, putative	protein_coding	XP_001347412.2	-1.40969	1.13922	1.23655	0.322024		5.87378	0.0169744	0.0237538	5.8207	0.364546	0.411323	5.48166	0.141001	0.164223	5.63357	6.12049	5.93467	5.65472	5.74991	5.35515	5.63357	5.93467	5.65472	6.12049	5.74991	5.35515	3335	4401	3323	4541	3447	2815	25.5802	32.9162	26.1999	34.3215	24.9425	21.3747	49.4679	62.3195	53.5533	49.6532	34.7347	29.6366
810286	XM_001347377	PF3D7_1013100	U3 small nucleolar RNA-associated protein 13, putative	protein_coding	XP_001347413.1	2.14036	1.93861	2.6418	2.24026		9.48788	1.12198e-07	2.45575e-07	9.45475	3.68531e-06	6.81795e-06	9.19293	1.76556e-11	3.94697e-11	9.93622	8.84004	9.85613	9.73144	8.90256	8.3327	9.93622	9.85613	9.73144	8.84004	8.90256	8.3327	67099	67720	57140	30280	31169	22657	219.65	216.119	192.26	97.6745	96.237	73.4298	424.767	409.174	392.984	141.306	134.019	101.812
810287	XM_001347378	PF3D7_1013200	conserved Plasmodium protein, unknown function	protein_coding	XP_001347414.1	1.34931	1.51872	2.83107	1.8997		7.41558	0.0355449	0.0479246	7.6874	0.00339439	0.00495011	7.67308	7.64792e-13	1.81905e-12	7.62265	7.19298	7.96314	8.24128	7.36327	6.74862	7.62265	7.96314	8.24128	7.19298	7.36327	6.74862	13443	18180	20297	9623	10681	7510	50.4514	66.5154	78.296	35.5873	37.8091	27.9029	97.5648	125.932	160.039	51.4845	52.6525	38.6881
810288	XM_001347379	PF3D7_1013300	conserved Plasmodium protein, unknown function	protein_coding	XP_001347415.1	-1.99292	-2.28143	-2.18857	-2.15431		5.11559	2.35477e-06	4.69552e-06	4.94267	1.98398e-08	4.22099e-08	4.53468	1.19954e-07	2.20136e-07	4.59384	5.55871	4.30228	3.95584	5.45063	5.03453	4.59384	4.30228	3.95584	5.55871	5.45063	5.03453	1587	1370	977	3055	2789	2240	10.0841	8.48188	6.37973	19.1255	16.7135	14.0918	19.501	16.0586	13.0404	27.6691	23.2751	19.5387
810289	XM_024473279	PF3D7_1013400	conserved Plasmodium protein, unknown function	protein_coding	XP_024329090.1	5.63075	5.31624	7.99239	6.31313		6.35572	2.46139e-30	1.74804e-29	5.78042	2.17152e-28	1.21281e-27	5.69187	2.1785e-40	1.45843e-39	7.12964	4.68317	6.54625	6.53677	4.20086	3.64272	7.12964	6.54625	6.53677	4.68317	4.20086	3.64272	9532	6763	6181	1635	1135	810	47.7429	33.0216	31.8189	8.06748	5.3586	4.01316	92.327	62.5191	65.0386	11.6713	7.46233	5.56435
810290	XM_001347381	PF3D7_1013500	phosphoinositide-specific phospholipase C	protein_coding	XP_001347417.2	-1.4608	-1.51976	-1.55037	-1.51031		6.03024	0.0083593	0.0121976	5.91061	0.00362596	0.00527403	6.03797	0.00229466	0.00317834	5.75738	6.29572	5.60662	5.71433	6.20032	6.33717	5.75738	5.60662	5.71433	6.29572	6.20032	6.33717	3640	3491	3466	5136	4734	5629	10.497	9.81382	10.2716	14.5942	12.876	16.0693	20.2995	18.5803	20.9955	21.1135	17.9309	22.2805
810291	XM_001347382	PF3D7_1013600	conserved Plasmodium protein, unknown function	protein_coding	XP_001347418.1	-10.2618	-7.619	-8.56541	-8.81542		4.55103	8.14514e-46	1.17858e-44	4.6974	1.8629e-37	1.52588e-36	5.7582	1.26576e-42	9.00197e-42	2.36655	5.44877	2.81051	3.62153	5.54975	6.61282	2.36655	2.81051	3.62153	5.44877	5.54975	6.61282	285	440	761	2826	2992	6829	0.507116	0.765577	1.39607	4.97014	5.03636	12.0684	0.980679	1.44945	2.8536	7.19034	7.01357	16.7331
810292	XM_001347383	PF3D7_1013700	conserved Plasmodium protein, unknown function	protein_coding	XP_001347419.1	1.00183	1.29632	-1.2728	0.341783		2.7069	1	1	2.97767	0.0949199	0.117998	3.51454	0.111952	0.131827	2.90793	2.90565	3.30143	3.46338	2.96965	3.78312	2.90793	3.30143	3.46338	2.90565	2.96965	3.78312	446	648	675	430	446	900	9.28051	13.149	14.4408	8.81045	8.75257	18.5464	17.947	24.8947	29.5174	12.7461	12.1887	25.7151
810293	XM_001347384	PF3D7_1013800	conserved Plasmodium protein, unknown function	protein_coding	XP_001347420.2	1.02297	1.21162	-1.87552	0.119691		2.69843	0.895179	0.912443	2.52539	0.231194	0.270148	3.37464	4.22431e-05	6.6636e-05	2.91353	2.88515	2.86296	3.03421	2.62731	3.85701	2.91353	2.86296	3.03421	2.88515	2.62731	3.85701	448	459	484	423	338	951	3.67499	3.66616	4.07596	3.42012	2.61572	7.71983	7.10683	6.94106	8.33137	4.94791	3.64262	10.7038
810294	XM_001347385	PF3D7_1013900	translation initiation factor eIF-2B subunit delta, putative	protein_coding	XP_001347421.1	3.06588	3.87213	5.68561	4.20787		7.56593	1.49581e-14	4.96068e-14	7.62644	3.77758e-20	1.46805e-19	7.564	6.07631e-31	2.88094e-30	8.16346	6.5575	8.29933	8.33455	6.35927	5.84799	8.16346	8.29933	8.33455	6.5575	6.35927	5.84799	19588	22970	21657	6171	5293	3990	72.8293	83.2604	82.7637	22.6073	18.5611	14.6863	140.84	157.635	169.171	32.7062	25.848	20.3629
810295	XM_024473280	PF3D7_1014000	GDP-L-fucose synthase	protein_coding	XP_024329091.1	-3.73319	-2.83713	-61.804	-22.7914		-1.28521	0.000212314	0.000362226	-1.92579	0.0120982	0.016748	0.574714	2.16962e-33	1.13122e-32	0.214681	0.68172	0.16741	0.0629208	0.435521	1.95063	0.214681	0.16741	0.0629208	0.68172	0.435521	1.95063	11	9	3	40	23	202	0.12354	0.097535	0.028415	0.455518	0.241705	2.30988	0.238906	0.184661	0.058081	0.659002	0.336596	3.20271
810296	XM_001347387	PF3D7_1014100	merozoite surface protein MSA180	protein_coding	XP_001347423.1	9.26861	22.6331	16.7122	16.2047		2.2775	5.52232e-32	4.29219e-31	2.19811	1.0233e-46	1.24106e-45	1.35078	1.01094e-33	5.35161e-33	3.27699	0.953286	3.27925	2.52854	0.467846	0.360316	3.27699	3.27925	2.52854	0.953286	0.467846	0.360316	596	637	321	62	25	20	1.63419	1.70376	0.904781	0.167079	0.062665	0.053392	3.16025	3.22569	1.8494	0.241714	0.087267	0.074029
810298	XM_001347389	PF3D7_1014300	uncharacterized protein	protein_coding	XP_001347425.1	-2.13459	-1.43178	-2.79879	-2.12172		5.74517	1.79408e-07	3.84797e-07	5.76727	0.0126515	0.0174899	6.61761	1.6266e-12	3.81465e-12	5.13769	6.20974	5.51642	5.71922	6.02472	7.18634	5.13769	5.51642	5.71922	6.20974	6.02472	7.18634	2345	3275	3478	4835	4184	10197	3.93737	5.36104	6.00225	8.00031	6.62701	16.9543	7.61423	10.1499	12.2688	11.5741	9.22869	23.5076
810300	XM_001347391	PF3D7_1014500	conserved Plasmodium protein, unknown function	protein_coding	XP_001347427.1	3.2951	2.94312	3.61469	3.2843		5.84472	6.30402e-16	2.23331e-15	5.79912	1.9812e-13	5.54801e-13	5.64501	4.58563e-18	1.34725e-17	6.47783	4.79412	6.39345	6.31023	4.86901	4.50305	6.47783	6.39345	6.31023	4.79412	4.86901	4.50305	6042	6076	5273	1771	1842	1528	18.5747	18.2103	16.6619	5.36278	5.3406	4.65136	35.9204	34.4772	34.0574	7.75838	7.43725	6.44923
810301	XM_001347392	PF3D7_1014600	transcriptional coactivator ADA2	protein_coding	XP_001347428.1	1.17599	-1.18816	1.79523	0.594355		10.5532	0.252778	0.295025	10.3532	0.223969	0.262316	10.3444	4.11208e-05	6.49677e-05	10.6663	10.4326	10.2247	10.7065	10.4732	9.863	10.6663	10.2247	10.7065	10.4326	10.4732	9.863	111344	87452	112385	91451	92713	65577	172.562	132.134	179.029	139.661	135.528	100.622	333.707	250.166	365.94	202.049	188.735	139.515
810302	XM_001347393	PF3D7_1014700	prohibitin 2, putative	protein_coding	XP_001347429.1	-10.2897	-8.38435	-9.62214	-9.43205		7.20858	1.71506e-50	3.21318e-49	7.61984	1.67138e-43	1.73748e-42	7.64915	3.0351e-48	2.61843e-47	4.76536	8.07987	5.42343	5.27753	8.46127	8.51022	4.76536	5.42343	5.27753	8.07987	8.46127	8.51022	1796	3066	2543	17851	22938	25633	23.5295	39.1671	34.2444	230.506	283.526	332.573	45.5022	74.1542	69.9966	333.475	394.835	461.122
810303	XM_001347394	PF3D7_1014800	conserved Plasmodium protein, unknown function	protein_coding	XP_001347430.2	-1.80895	1.29107	-9.08681	-3.20156		-0.382915	0.0203392	0.0281952	-0.890439	0.415057	0.463112	0.936997	7.19447e-22	2.46745e-21	0.608905	0.964494	0.654608	0.455741	0.5304	2.13432	0.608905	0.654608	0.455741	0.964494	0.5304	2.13432	36	42	25	63	29	239	0.170572	0.192172	0.119948	0.292587	0.128301	1.12797	0.329858	0.363834	0.245178	0.423287	0.178671	1.56396
810304	XM_001347395	PF3D7_1014900	conserved Plasmodium protein, unknown function	protein_coding	XP_001347431.1	-3.67148	-4.86131	-3.74268	-4.09182		4.40274	1.49046e-17	5.81927e-17	4.37403	2.0233e-24	9.41517e-24	5.12014	1.10644e-18	3.33261e-18	3.32818	5.09625	3.01221	3.96822	5.14432	5.80324	3.32818	3.01221	3.96822	5.09625	5.14432	5.80324	620	517	986	2199	2243	3866	1.08582	0.883002	1.77649	3.79795	3.70878	6.70913	2.09981	1.67177	3.63121	5.49452	5.16481	9.30238
810305	XM_001347396	PF3D7_1015000	FAD synthetase, putative	protein_coding	XP_001347432.1	-9.48753	-5.45078	-7.06299	-7.33377		4.29381	9.94263e-43	1.25432e-41	4.38395	1.84418e-27	9.89274e-27	4.6622	5.27357e-35	2.94206e-34	2.24308	5.18756	2.90042	2.86209	5.18012	5.50147	2.24308	2.90042	2.86209	5.18756	5.18012	5.50147	256	473	422	2347	2301	3123	3.10855	5.59926	5.25925	28.0896	26.3647	37.5548	6.01144	10.601	10.7501	40.6374	36.7152	52.0707
810309	XM_001347400	PF3D7_1015400	conserved Plasmodium protein, unknown function	protein_coding	XP_001347436.1	-1.75747	-1.96337	-4.24242	-2.65442		6.12333	9.09861e-05	0.000159902	6.28223	2.91792e-06	5.44237e-06	6.80757	1.97915e-22	6.92012e-22	5.68765	6.48906	5.74176	5.45025	6.70182	7.50975	5.68765	5.74176	5.45025	6.48906	6.70182	7.50975	3465	3841	2875	5882	6729	12777	17.891	19.3364	15.2566	29.9293	32.7749	65.3221	34.5982	36.6091	31.1849	43.299	45.6419	90.5708
810310	XM_001347401	PF3D7_1015500	nucleotidyltransferase, putative	protein_coding	XP_001347437.1	-1.42021	-1.56249	-1.48573	-1.48948		4.67637	0.0164645	0.0230852	5.13095	0.00211581	0.00314398	5.68137	0.0060304	0.00808941	4.46638	4.95308	4.82419	5.40138	5.44961	5.96137	4.46638	4.82419	5.40138	4.95308	5.44961	5.96137	1447	1999	2777	1985	2787	4322	9.38755	12.6421	18.5168	12.6911	17.0534	27.7628	18.154	23.935	37.8489	18.3603	23.7484	38.4939
810311	XM_001347402	PF3D7_1015600	heat shock protein 60	protein_coding	XP_001347438.1	-6.29779	-4.96226	-4.41621	-5.22542		8.80962	3.04003e-34	2.63172e-33	9.22936	4.76016e-27	2.51058e-26	9.54735	9.20854e-24	3.36997e-23	6.95374	9.59878	7.6606	8.11521	9.9659	10.254	6.95374	7.6606	8.11521	9.59878	9.9659	10.254	8430	14727	18593	51280	65207	86013	57.9888	98.7676	131.471	347.625	423.116	585.846	112.141	186.994	268.731	502.911	589.227	812.291
810312	XM_001347403	PF3D7_1015800	ribonucleoside-diphosphate reductase small chain, putative	protein_coding	XP_001347439.2	-7.68681	-5.5504	-8.4967	-7.24464		5.87522	6.93351e-40	7.70202e-39	5.97057	8.4708e-30	5.02147e-29	7.27862	7.56985e-44	5.56489e-43	3.85865	6.71199	4.33196	5.07428	6.74471	8.12297	3.85865	4.33196	5.07428	6.71199	6.74471	8.12297	926	1400	2200	6876	6934	19582	11.0084	16.2318	26.8894	80.599	77.7997	230.628	21.2885	30.7312	54.9627	116.603	108.343	319.772
810313	XM_001347404	PF3D7_1015900	enolase	protein_coding	XP_001347440.1	-3.72856	-3.74906	-5.66011	-4.37924		12.2976	2.54139e-19	1.09824e-18	12.4816	1.84212e-19	6.98585e-19	13.0669	5.02482e-31	2.38917e-30	11.0568	12.955	11.2345	11.3319	13.1406	13.8323	11.0568	11.2345	11.3319	12.955	13.1406	13.8323	145981	176177	173412	525733	589345	1028175	1305.33	1535.82	1593.82	4632.31	4970.55	9102.46	2524.29	2907.73	3257.81	6701.61	6921.93	12620.8
810314	XM_001347405	PF3D7_1016000	conserved Plasmodium protein, unknown function	protein_coding	XP_001347441.1	-1.0142	1.8203	1.38304	0.729711		4.11432	0.928459	0.941206	4.06113	5.97093e-05	0.00010125	4.15456	0.0283909	0.0357718	4.18332	4.20256	4.49216	4.43562	3.67954	3.99304	4.18332	4.49216	4.43562	4.20256	3.67954	3.99304	1177	1573	1389	1153	771	1052	10.3537	13.4994	12.5689	9.99946	6.39588	9.16289	20.0223	25.5581	25.6911	14.4663	8.90684	12.7046
810315	XM_001347406	PF3D7_1016100	conserved Plasmodium protein, unknown function	protein_coding	XP_001347442.1	-2.17925	-2.68148	-2.33824	-2.39966		1.40553	2.06968e-05	3.83464e-05	1.04421	3.4792e-07	6.88301e-07	-0.23334	0.000755019	0.00108873	1.40503	2.19978	1.07544	0.575663	1.99002	1.10368	1.40503	1.07544	0.575663	2.19978	1.99002	1.10368	113	81	33	238	194	81	1.73911	1.21398	0.51997	3.62874	2.8218	1.2374	3.36316	2.2984	1.06283	5.24973	3.9296	1.71569
810316	XM_001347407	PF3D7_1016200	Rab3 GTPase-activating protein non-catalytic subunit, putative	protein_coding	XP_001347443.1	-2.57755	-3.05797	-3.19993	-2.94515		6.50835	7.31272e-11	1.96664e-10	6.24737	2.35311e-14	6.88919e-14	6.03001	2.59937e-15	6.79763e-15	5.69701	7.04592	5.26422	5.00454	6.85136	6.6514	5.69701	5.26422	5.00454	7.04592	6.85136	6.6514	3488	2738	2093	8684	7471	7016	24.8509	19.0123	15.3271	60.9652	50.2019	49.4894	48.0576	35.9955	31.3291	88.1988	69.9106	68.6183
810317	XM_001347408	PF3D7_1016300	GBP130 protein	protein_coding	XP_001347444.1	-3.05475	-3.09994	-4.47895	-3.54455		11.5557	1.43671e-14	4.77413e-14	11.6309	6.72217e-15	2.02108e-14	12.4777	3.42855e-24	1.27801e-23	10.5371	12.1475	10.5962	11.0245	12.2278	13.1871	10.5371	10.5962	11.0245	12.1475	12.2278	13.1871	101798	113160	140116	300360	313000	657396	493.19	534.485	697.753	1433.93	1430.32	3153.35	953.748	1011.93	1426.23	2074.48	1991.85	4372.21
810318	XM_001347409	PF3D7_1016400	serine/threonine protein kinase, FIKK family	protein_coding	XP_001347445.2	-1.95111	-1.78771	-1.3243	-1.68771		9.98885	2.95286e-06	5.85326e-06	10.1161	4.66658e-05	7.98055e-05	9.87995	0.0478383	0.0590598	9.42964	10.3929	9.63884	9.66489	10.4762	10.0697	9.42964	9.63884	9.66489	10.3929	10.4762	10.0697	47210	58241	54561	88970	92902	75689	309.335	372.044	367.465	574.452	574.162	491.022	598.204	704.383	751.11	831.064	799.571	680.815
810319	XM_001347410	PF3D7_1016500	Plasmodium exported protein (PHISTc), unknown function	protein_coding	XP_001347446.2	41.5831	58.9033	221.909	107.465		7.38601	4.9451e-102	1.90995e-99	7.06221	6.32918e-114	2.64824e-111	7.32108	3.22611e-160	6.70752e-157	8.35585	3.14611	8.04293	8.31892	2.44854	1.28257	8.35585	8.04293	8.31892	3.14611	2.44854	1.28257	22392	19218	21423	520	291	101	116.534	97.5079	114.598	2.66549	1.42659	0.519458	225.357	184.61	234.241	3.85618	1.98665	0.720242
810320	XM_001347411	PF3D7_1016700	Plasmodium exported protein (PHISTc), unknown function	protein_coding	XP_001347447.2	2.18971	1.93762	6.15568	3.42767		9.3883	4.748e-08	1.06809e-07	9.40474	3.75132e-06	6.93302e-06	9.14628	1.50117e-33	7.86781e-33	9.84711	8.71823	9.80592	9.93052	8.85313	7.31619	9.84711	9.80592	9.93052	8.71823	8.85313	7.31619	63076	65401	65605	27823	30117	11164	303.383	306.673	324.341	131.866	136.631	53.1611	586.693	580.617	662.962	190.772	190.271	73.7093
810321	XM_001347412	PF3D7_1016800	Plasmodium exported protein (PHISTc), unknown function	protein_coding	XP_001347448.1	5.53451	8.88836	21.0024	11.8084		8.39376	3.22593e-30	2.28454e-29	8.49984	1.25943e-45	1.45706e-44	8.24811	1.22636e-77	3.6009e-76	9.15653	6.69947	9.34808	9.18338	6.21349	4.83961	9.15653	9.34808	9.18338	6.69947	6.21349	4.83961	39056	47597	39059	6816	4778	1948	495.572	588.792	509.422	85.2199	57.1836	24.4717	958.355	1114.75	1041.27	123.288	79.6332	33.9307
810322	XM_001347413	PF3D7_1016900	early transcribed membrane protein 10.3	protein_coding	XP_001347449.2	-1.4782	1.05017	-1.93488	-0.787637		4.77857	0.00744617	0.0109128	5.06942	0.737285	0.769307	6.23883	4.77113e-06	8.01736e-06	4.53152	5.07508	5.14442	5.71269	5.07584	6.65161	4.53152	5.14442	5.71269	5.07508	5.07584	6.65161	1517	2514	3462	2166	2136	7017	55.616	89.8615	130.471	78.2449	73.8671	254.745	107.552	170.133	266.687	113.197	102.867	353.211
810323	XM_001347414	PF3D7_1017000	DNA polymerase delta catalytic subunit	protein_coding	XP_001347450.1	-7.37178	-3.79631	-4.29265	-5.15358		6.46664	7.82082e-39	8.33723e-38	6.7286	1.53028e-19	5.81204e-19	7.4986	7.48271e-23	2.65893e-22	4.46733	7.29195	5.49865	6.11528	7.39959	8.20113	4.46733	5.49865	6.11528	7.29195	7.39959	8.20113	1448	3234	4598	10311	10955	20676	5.28451	11.5065	17.25	37.085	37.7157	74.7211	10.2194	21.785	35.2594	53.6511	52.5224	103.603
810324	XM_001347415	PF3D7_1017100	rhoptry neck protein 12	protein_coding	XP_001347451.1	1.03856	1.07766	-6.15478	-1.34619		2.96402	0.814463	0.837995	2.88422	0.63814	0.677973	3.88913	1.37133e-29	6.2368e-29	3.15709	3.10871	3.10911	2.35922	3.01411	4.72434	3.15709	3.10911	2.35922	3.10871	3.01411	4.72434	543	558	278	505	462	1793	6.97765	6.98036	3.66389	6.38706	5.59927	22.8121	13.4936	13.2158	7.48909	9.24021	7.79748	31.6296
810325	XM_001347416	PF3D7_1017200	enoyl-CoA hydratase-related protein, putative	protein_coding	XP_001347452.2	-4.37648	-4.06281	-2.89616	-3.77848		1.53222	6.24327e-15	2.12094e-14	1.87035	5.20276e-15	1.57939e-14	3.33737	1.17252e-11	2.64952e-11	1.04599	2.5024	1.2842	2.62553	2.77348	3.99817	1.04599	1.2842	2.62553	2.5024	2.77348	3.99817	73	105	348	309	381	1056	0.54392	0.766843	2.68525	2.28637	2.70441	7.86442	1.05185	1.45185	5.48874	3.30771	3.76612	10.9042
810327	XM_001347418	PF3D7_1017400	phosphomannomutase, putative	protein_coding	XP_001347454.2	-1.0696	1.08615	1.44629	0.487612		8.69939	0.635463	0.676704	8.91448	0.560275	0.605758	8.38892	0.00952127	0.0124918	8.65352	8.75036	8.97564	8.6342	8.85667	8.10346	8.65352	8.97564	8.6342	8.75036	8.85667	8.10346	27539	36751	26672	28451	30191	19318	449.266	584.517	447.244	457.374	464.569	312.026	868.806	1106.65	914.18	661.687	646.953	432.632
810328	XM_001347419	PF3D7_1017500	myosin essential light chain ELC	protein_coding	XP_001347455.1	1.80132	2.70672	2.52784	2.34529		3.23946	0.000136812	0.000236629	3.54953	1.16068e-10	2.80993e-10	3.51886	1.73171e-09	3.50461e-09	3.71221	2.94861	4.17376	4.12019	2.86735	2.90356	3.71221	4.17376	4.12019	2.94861	2.86735	2.90356	830	1247	1103	445	411	457	24.5711	35.97	33.543	12.9571	11.4522	13.3733	47.5166	68.1013	68.5629	18.7451	15.9481	18.5424
810329	XM_001347420	PF3D7_1017600	conserved Plasmodium protein, unknown function	protein_coding	XP_001347456.1	1.00049	-1.25852	1.56741	0.43646		9.77453	0.997348	1	9.50225	0.105162	0.129702	9.16014	0.00159626	0.00224568	9.77648	9.77578	9.32907	9.45021	9.66033	8.80299	9.77648	9.32907	9.45021	9.77578	9.66033	8.80299	60059	46973	47008	57982	52748	31416	246.969	188.312	198.688	234.944	204.589	127.901	477.598	356.527	406.124	339.895	284.908	177.338
810330	XM_001347421	PF3D7_1017700	conserved Plasmodium protein, unknown function	protein_coding	XP_001347457.1	1.82914	1.97733	5.95785	3.25477		4.25933	4.67693e-05	8.43494e-05	3.89787	5.81915e-06	1.06247e-05	3.76029	1.62819e-28	7.19644e-28	4.68502	3.85954	4.37537	4.5949	3.45809	2.28889	4.68502	4.37537	4.5949	3.85954	3.45809	2.28889	1695	1445	1559	895	652	274	15.3929	12.7919	14.5559	8.00951	5.5852	2.4568	29.7674	24.2187	29.7528	11.5874	7.77789	3.40642
810331	XM_001347422	PF3D7_1017800	conserved Plasmodium protein, unknown function	protein_coding	XP_001347458.1	-2.58688	-3.1603	-3.14512	-2.9641		5.69629	8.13609e-11	2.1799e-10	5.77295	5.48805e-15	1.66298e-14	5.4669	8.79764e-15	2.26173e-14	4.90184	6.2432	4.76956	4.48048	6.39307	6.08891	4.90184	4.76956	4.48048	6.2432	6.39307	6.08891	1981	1922	1435	4950	5420	4728	6.96272	6.58399	5.18415	17.1463	17.971	16.4532	13.4648	12.4653	10.5966	24.8057	25.0263	22.8128
810332	XM_001347423	PF3D7_1017900	26S proteasome regulatory subunit p55, putative	protein_coding	XP_001347459.1	-1.78202	-2.2071	-2.21325	-2.06746		7.41175	5.47742e-05	9.83272e-05	7.57221	3.80917e-08	7.9991e-08	7.68158	3.40342e-08	6.46316e-08	6.94711	7.7755	6.90286	7.00856	8.03842	8.14858	6.94711	6.90286	7.00856	7.7755	8.03842	8.14858	8391	8680	8598	14443	17094	19934	71.6601	72.2714	75.4705	121.546	137.699	168.555	138.579	136.83	154.264	175.841	191.759	233.706
810333	XM_001347424	PF3D7_1018000	tRNA pseudouridine synthase, putative	protein_coding	XP_001347460.1	-1.6259	-2.09529	-2.20465	-1.97528		5.11015	0.000831842	0.00134688	4.98534	4.413e-07	8.69269e-07	4.60962	8.7879e-08	1.62819e-07	4.76999	5.45077	4.42304	4.01936	5.45466	5.11055	4.76999	4.42304	4.01936	5.45077	5.45466	5.11055	1802	1496	1024	2830	2797	2365	12.8376	10.3855	7.49658	19.8633	18.7954	16.6811	24.8258	19.6626	15.3232	28.7363	26.1742	23.1288
810334	XM_001347425	PF3D7_1018100	conserved Plasmodium protein, unknown function	protein_coding	XP_001347461.1	2.13597	2.59932	3.10963	2.61497		0.854556	0.000129274	0.000223899	0.757802	2.8847e-06	5.38441e-06	0.255983	5.97348e-07	1.0572e-06	1.77454	1.09261	1.76233	1.46899	0.940582	0.648387	1.77454	1.76233	1.46899	1.09261	0.940582	0.648387	166	175	119	75	60	40	2.33517	2.40886	1.72254	1.03429	0.795076	0.558958	4.51584	4.56064	3.52093	1.49631	1.10721	0.77501
810336	XM_001347427	PF3D7_1018400	conserved Plasmodium protein, unknown function	protein_coding	XP_001347463.2	-4.8035	-9.94255	-9.1258	-7.95728		3.01289	2.12377e-21	1.01848e-20	2.69081	1.17e-36	9.15043e-36	2.50689	2.71942e-33	1.41202e-32	1.91509	3.83989	1.12149	1.08029	3.66741	3.48351	1.91509	1.12149	1.08029	3.83989	3.66741	3.48351	190	86	75	882	764	718	3.7917	1.67298	1.53626	17.369	14.3827	14.1888	7.33252	3.16742	3.14017	25.1279	20.0292	19.6732
810337	XM_001347428	PF3D7_1018600	tRNA wybutosine-synthesizing protein, putative	protein_coding	XP_001347464.2	-1.71061	-2.012	-1.52371	-1.74877		8.80738	0.00016819	0.000289106	8.43023	1.07086e-06	2.06403e-06	7.8034	0.00314431	0.00431827	8.37302	9.14573	7.8457	7.47578	8.85117	8.08059	8.37302	7.8457	7.47578	9.14573	8.85117	8.08059	22661	16753	11912	37442	30076	19013	47.5444	34.268	25.689	77.4103	59.5189	39.4955	91.9431	64.8788	52.509	111.99	82.8854	54.7615
810338	XM_001347429	PF3D7_1018700	conserved Plasmodium protein, unknown function	protein_coding	XP_001347465.1	-1.49125	-1.38703	-1.29146	-1.38991		7.8988	0.00505144	0.00753067	7.84505	0.0215737	0.0289088	7.36887	0.0725944	0.0876566	7.58927	8.16333	7.59713	7.1823	8.06706	7.54907	7.58927	7.59713	7.1823	8.16333	8.06706	7.54907	13134	14090	9707	18918	17438	13132	84.6709	88.5525	64.3213	120.172	106.032	83.8133	163.74	167.654	131.475	173.853	147.659	116.209
810339	XM_001347430	PF3D7_1018800	uncharacterized protein	protein_coding	XP_001347466.1	1.00192	-1.18266	-2.73162	-0.970789		4.88807	0.99223	0.996796	4.55529	0.252159	0.293112	4.43875	2.12083e-11	4.72017e-11	4.93592	4.93325	4.49303	3.65595	4.72516	5.03141	4.93592	4.49303	3.65595	4.93325	4.72516	5.03141	2030	1574	781	1957	1661	2235	11.4416	8.64546	4.52526	10.8687	8.83173	12.47	22.1262	16.3683	9.24977	15.7239	12.299	17.29
810340	XM_001347431	PF3D7_1018900	conserved Plasmodium protein, unknown function	protein_coding	XP_001347467.1	-2.1009	1.01605	-1.22452	-0.769789		1.16696	8.44843e-05	0.000149207	1.43347	0.950845	0.961502	1.34598	0.269599	0.303239	1.28062	2.00186	1.88488	1.70427	1.86816	1.91309	1.28062	1.88488	1.70427	2.00186	1.86816	1.91309	98	197	152	199	173	195	0.546083	1.0696	0.867682	1.0889	0.908443	1.07425	1.05604	2.02505	1.77357	1.57531	1.26509	1.48947
810341	XM_001347432	PF3D7_1019000	eukaryotic translation initiation factor subunit eIF2A, putative	protein_coding	XP_001347468.1	-1.05468	-1.3825	1.4604	-0.325594		8.97226	0.707496	0.743011	8.54191	0.0227396	0.0303901	8.18091	0.00782207	0.0103409	8.93621	9.01287	8.29393	8.43243	8.75994	7.88798	8.93621	8.29393	8.43243	9.01287	8.75994	7.88798	33515	22884	23182	34142	28229	16628	55.6763	37.062	39.5838	55.8898	44.2326	27.349	107.669	70.1687	80.9104	80.8562	61.5978	37.9202
810342	XM_001347433	PF3D7_1019100	conserved Plasmodium protein, unknown function	protein_coding	XP_001347469.1	11.6853	13.0235	5.61561	10.1081		2.90972	4.86704e-41	5.73648e-40	2.32046	9.36231e-39	8.03558e-38	2.69089	6.19892e-24	2.27354e-23	3.88596	1.12294	3.35059	3.57552	0.769601	1.55748	3.88596	3.35059	3.57552	1.12294	0.769601	1.55748	945	673	735	78	46	137	1.957	1.35883	1.56362	0.157407	0.089079	0.279321	3.78452	2.57265	3.19609	0.227721	0.124051	0.387287
810344	XM_024473284	PF3D7_1019300	zinc finger protein, putative	protein_coding	XP_024329095.1	5.25033	9.03	11.3822	8.55418		6.35695	2.86736e-28	1.87951e-27	6.48364	1.33603e-45	1.54211e-44	6.45851	8.90593e-54	9.4339e-53	7.1153	4.76637	7.34038	7.34555	4.2353	3.92596	7.1153	7.34038	7.34555	4.76637	4.2353	3.92596	9437	11781	10878	1736	1164	1001	21.2731	25.8917	25.2054	3.85493	2.47301	2.2327	41.1387	49.0201	51.5205	5.57695	3.44389	3.09569
810345	XM_001347436	PF3D7_1019400	60S ribosomal protein L30e, putative	protein_coding	XP_001347472.1	-3.18618	-4.62104	-4.12254	-3.97658		9.20291	1.70849e-15	5.90794e-15	9.33597	5.0942e-25	2.43832e-24	9.08498	6.97946e-22	2.39534e-21	8.14232	9.81064	7.85134	7.73481	10.0547	9.77321	8.14232	7.85134	7.73481	9.81064	10.0547	9.77321	19302	16819	14268	59402	69349	61616	707.774	601.254	537.751	2146.42	2398.58	2236.99	1368.72	1138.34	1099.18	3105.25	3340.24	3101.65
810346	XM_024473285,XM_024473286	PF3D7_1019500.1	conserved Plasmodium membrane protein, unknown function	protein_coding	XP_024329096.1;XP_024329097.1	-13.6811	-21.0082	-52.6397	-29.1097		3.6139	1.04126e-49	1.8409e-48	3.44148	1.15818e-59	2.47456e-58	5.44367	5.16823e-101	3.99226e-99	1.41295	4.57123	0.988646	1.38939	4.44062	6.43218	1.41295	0.988646	1.38939	4.57123	4.44062	6.43218	114	72	109	1508	1352	6017	0.365503	0.224714	0.358951	4.78162	4.10293	19.1689	0.706823	0.425447	0.733706	6.91761	5.71369	26.5782
810347	XM_001347438	PF3D7_1019600	conserved Plasmodium protein, unknown function	protein_coding	XP_001347474.2	-1.29969	-1.00276	-2.69021	-1.66422		1.60799	0.138372	0.170536	1.39505	1	1	2.86772	6.92406e-10	1.43187e-09	1.85818	2.14172	1.847	2.30386	1.84988	3.53561	1.85818	1.847	2.30386	2.14172	1.84988	3.53561	180	190	265	226	170	747	0.594075	0.610569	0.898336	0.733871	0.529003	2.44005	1.14884	1.15598	1.83622	1.0617	0.736684	3.3832
810348	XM_001347439	PF3D7_1019700	conserved Plasmodium protein, unknown function	protein_coding	XP_001347475.2	3.88043	5.38529	5.31524	4.86032		4.73759	4.09638e-19	1.74452e-18	4.95231	9.60039e-28	5.22249e-27	5.32937	8.1338e-28	3.47277e-27	5.43872	3.5751	5.73214	6.10098	3.41729	3.77866	5.43872	5.73214	6.10098	3.5751	3.41729	3.77866	2905	3815	4552	723	632	897	10.7981	13.8283	17.3938	2.64732	2.21378	3.29941	20.8818	26.1809	35.5535	3.8299	3.08288	4.57472
810349	XM_001347440	PF3D7_1019800	tRNA methyltransferase, putative	protein_coding	XP_001347476.2	-14.5032	-15.6229	-13.9738	-14.7		4.96028	6.47295e-58	1.80559e-56	5.06814	5.96023e-61	1.36029e-59	5.72191	7.9857e-59	1.03608e-57	2.32515	5.88753	2.33142	3.0078	6.00076	6.63585	2.32515	2.33142	3.0078	5.88753	6.00076	6.63585	275	295	474	3854	4114	6940	1.0096	1.05626	1.7935	13.9901	14.2938	25.31	1.95239	1.9998	3.66597	20.2396	19.9054	35.093
810351	XM_001347442	PF3D7_1019900	autophagy-related protein 8	protein_coding	XP_001347478.1	-4.94279	-10.516	-8.86179	-8.10687		0.888117	6.46863e-14	2.07534e-13	1.30196	2.40531e-27	1.27664e-26	1.97249	5.22321e-29	2.34158e-28	0.689405	2.0127	0.509752	0.837985	2.45258	2.99881	0.689405	0.509752	0.837985	2.0127	2.45258	2.99881	42	31	53	201	292	493	1.31879	0.936638	1.73925	6.31048	8.80167	15.6052	2.55031	1.77332	3.55507	9.12943	12.2571	21.637
810353	XM_001347444	PF3D7_1020200	conserved Plasmodium protein, unknown function	protein_coding	XP_001347480.2	3.27285	3.30837	-2.53239	1.34961		-0.25101	6.24599e-06	1.19974e-05	-0.21342	3.8605e-06	7.13155e-06	0.0425548	7.61059e-05	0.000117542	1.16338	0.462085	1.18359	0.645849	0.467846	1.28257	1.16338	1.18359	0.645849	0.462085	0.467846	1.28257	85	93	38	25	25	101	0.409765	0.437926	0.185005	0.11714	0.11233	0.483551	0.792417	0.829116	0.378156	0.169467	0.15643	0.670456
810357	XM_001347448	PF3D7_1020600	conserved Plasmodium membrane protein, unknown function	protein_coding	XP_001347484.2	-1.43553	-1.59217	-1.5991	-1.54227		5.22434	0.012612	0.0179901	4.96317	0.00140311	0.00212007	4.96251	0.00127181	0.00179729	4.98526	5.49298	4.6466	4.64203	5.29605	5.29752	4.98526	4.6466	4.64203	5.49298	5.29605	5.29752	2103	1759	1613	2916	2499	2702	3.93581	3.21008	3.10238	5.37809	4.41147	5.00772	7.61122	6.07758	6.34135	7.78052	6.14336	6.94334
810359	XM_001347450	PF3D7_1020800	dihydrolipoamide acyltransferase component E2	protein_coding	XP_001347486.2	3.36581	4.72835	3.8655	3.98655		5.67888	2.27668e-16	8.32573e-16	5.4728	6.46039e-25	3.07757e-24	5.07948	1.79256e-19	5.58688e-19	6.32085	4.6119	6.21432	5.77313	4.04354	3.89603	6.32085	6.21432	5.77313	4.6119	4.04354	3.89603	5412	5358	3613	1553	1011	979	33.7418	32.5701	23.1511	9.53914	5.9445	6.04336	65.2511	61.6642	47.3215	13.8003	8.27824	8.37928
810360	XM_001347451	PF3D7_1020900	ADP-ribosylation factor	protein_coding	XP_001347487.1	-1.74572	-1.99085	-2.06139	-1.93265		6.92361	0.000102171	0.000178435	7.12744	1.66048e-06	3.15209e-06	6.9631	5.05105e-07	8.98701e-07	6.48231	7.27924	6.56199	6.36614	7.54776	7.40074	6.48231	6.56199	6.36614	7.27924	7.54776	7.40074	6061	6838	5484	10220	12147	11842	133.106	146.402	123.787	221.166	251.6	257.485	257.406	277.18	253.024	319.963	350.375	357.01
810361	XM_001347452	PF3D7_1021000	conserved protein, unknown function	protein_coding	XP_001347488.2	-4.38508	-5.70275	-10.8281	-6.97198		4.46863	7.65231e-22	3.74486e-21	4.65131	4.58978e-29	2.62774e-28	5.47893	8.46728e-50	7.70185e-49	3.20351	5.2101	3.08607	3.09318	5.45063	6.36797	3.20351	3.08607	3.09318	5.2101	5.45063	6.36797	563	548	507	2385	2789	5752	6.3551	6.0224	5.88327	26.5346	29.6961	64.2918	12.2897	11.4021	12.0256	38.3877	41.3544	89.1423
810362	XM_001347453	PF3D7_1021100	conserved Plasmodium protein, unknown function	protein_coding	XP_001347489.2	1.71078	1.97214	1.55909	1.74734		6.86438	0.000180491	0.000309404	6.59428	2.42569e-06	4.54964e-06	6.37149	0.00196528	0.00273646	7.20973	6.44197	7.01325	6.67032	6.04428	6.0375	7.20973	7.01325	6.67032	6.44197	6.04428	6.0375	10080	9376	6787	5691	4242	4560	22.865	20.7337	15.8247	12.7201	9.07595	10.2398	44.2173	39.2547	32.3462	18.4022	12.6391	14.1978
810363	XM_001347454	PF3D7_1021200	conserved Plasmodium protein, unknown function	protein_coding	XP_001347490.1	-6.78785	-10.6678	-16.1152	-11.1903		3.74798	8.37305e-32	6.4283e-31	3.854	9.48636e-45	1.05847e-43	4.79545	1.34574e-60	1.87694e-59	2.15132	4.60743	1.7968	2.08385	4.77687	5.73418	2.15132	1.7968	2.08385	4.60743	4.77687	5.73418	236	181	218	1548	1724	3682	1.36393	1.01951	1.29538	8.83406	9.41658	21.1149	2.63762	1.93022	2.6478	12.7803	13.1134	29.2764
810364	XM_001347455	PF3D7_1021300	apicoplast integral membrane protein, putative	protein_coding	XP_001347491.2	22.6866	33.8622	9.56844	22.0391		4.20757	2.98103e-67	1.31296e-65	4.8539	2.83797e-83	1.58327e-81	4.93967	7.93753e-45	6.12202e-44	5.183	1.35357	5.83523	5.82094	1.40857	2.76592	5.183	5.83523	5.82094	1.35357	1.40857	2.76592	2422	4103	3737	103	108	409	21.2675	35.1325	33.7357	0.886366	0.891005	3.55631	41.1279	66.5156	68.9568	1.28231	1.2408	4.93092
810365	XM_024473287	PF3D7_1021400	endomembrane protein 70, putative	protein_coding	XP_024329098.1	2.33998	2.94263	2.33122	2.53794		8.71487	3.49787e-09	8.51324e-09	8.78913	1.03801e-13	2.94622e-13	8.51016	4.1074e-09	8.16115e-09	9.20386	7.98064	9.36914	8.99791	7.81626	7.78057	9.20386	9.36914	8.99791	7.98064	7.81626	7.78057	40361	48298	34339	16660	14645	15430	260.192	303.553	227.543	105.828	89.0509	98.482	503.169	574.71	465.105	153.102	124.011	136.548
810366	XM_001347457	PF3D7_1021500	ATP-dependent RNA helicase ROK1, putative	protein_coding	XP_001347493.1	1.8014	1.55061	2.64357	1.99853		7.87426	3.89439e-05	7.06677e-05	7.85269	0.00210242	0.00312499	7.62262	1.91849e-11	4.27931e-11	8.24181	7.3965	8.1396	8.16461	7.50958	6.77035	8.24181	8.1396	8.16461	7.3965	7.50958	6.77035	20685	20555	19243	11091	11828	7625	121.404	117.616	116.086	64.1412	65.4779	44.3051	234.775	222.68	237.284	92.7936	91.1837	61.4301
810367	XM_001347458	PF3D7_1021600	deoxyribose-phosphate aldolase, putative	protein_coding	XP_001347494.1	-1.33556	-1.43985	-2.09434	-1.62325		5.79371	0.0442921	0.0588802	5.88994	0.0112425	0.015641	6.253	3.17454e-07	5.70281e-07	5.59925	6.00922	5.6319	5.65174	6.14891	6.70319	5.59925	5.6319	5.65174	6.00922	6.14891	6.70319	3255	3554	3316	4199	4566	7275	49.267	52.4473	51.6009	62.6439	65.198	109.038	95.2742	99.2973	105.474	90.6275	90.794	151.184
810368	XM_001347459	PF3D7_1021700	conserved Plasmodium membrane protein, unknown function	protein_coding	XP_001347495.2	-1.61215	-2.29234	1.33987	-0.854871		8.64439	0.000806868	0.00130855	8.4795	8.11487e-09	1.7669e-08	8.0257	0.0397382	0.049412	8.26375	8.95095	7.76693	8.22604	8.96002	7.80558	8.26375	7.76693	8.22604	8.95095	8.96002	7.80558	21003	15859	20083	32705	32438	15701	12.1048	8.91089	11.8968	18.574	17.6338	8.95892	23.4087	16.8708	24.3174	26.8712	24.5567	12.4218
810369	XM_024473288	PF3D7_1021800	schizont egress antigen-1	protein_coding	XP_024329099.1	-2.26032	-2.71858	-3.55544	-2.84478		5.59743	2.20181e-08	5.0527e-08	5.53246	9.25568e-12	2.37956e-11	6.26362	8.02847e-18	2.33822e-17	4.93936	6.08948	4.69385	5.11754	6.10109	6.91744	4.93936	4.69385	5.11754	6.08948	6.10109	6.91744	2035	1820	2269	4443	4415	8451	3.91815	3.41754	4.49078	8.43305	8.01995	16.1162	7.57706	6.47036	9.17927	12.2002	11.1685	22.3455
810370	XM_001347461	PF3D7_1021900	PHAX domain-containing protein, putative	protein_coding	XP_001347497.1	-2.47407	-2.18906	-1.73991	-2.13435		8.53914	3.38123e-10	8.69287e-10	8.71785	4.89005e-08	1.01711e-07	9.23221	0.000103664	0.000158061	7.74913	9.05202	8.05009	8.78129	9.17745	9.57891	7.74913	8.05009	8.78129	9.05202	9.17745	9.57891	14681	19314	29542	35083	37725	53843	25.6121	32.8499	52.9756	60.312	62.078	93.0039	49.5295	62.1939	108.284	87.2538	86.4492	128.952
810372	XM_001347463	PF3D7_1022200	conserved Plasmodium membrane protein, unknown function	protein_coding	XP_001347499.2	-1.59222	-1.0421	1.15543	-0.492964		6.29088	0.0012021	0.00190823	6.6047	0.773288	0.804034	6.55181	0.31203	0.348078	5.93985	6.60214	6.58928	6.6661	6.64818	6.45988	5.93985	6.58928	6.6661	6.60214	6.64818	6.45988	4140	6970	6767	6367	6481	6135	26.2629	43.1065	44.1277	39.8015	38.7807	38.5355	50.7882	81.6125	90.1982	57.5812	54.0056	53.4305
810373	XM_001347464	PF3D7_1022300	ZIP domain-containing protein, putative	protein_coding	XP_001347500.2	-1.97212	1.21474	-3.68966	-1.48235		2.6338	2.38846e-05	4.40576e-05	2.69177	0.216116	0.253592	3.9644	3.10275e-17	8.79667e-17	2.36655	3.20163	3.00976	2.93399	2.767	4.67312	2.36655	3.00976	2.93399	3.20163	2.767	4.67312	285	516	447	543	379	1728	3.49381	6.15839	5.62976	6.55246	4.37972	20.9752	6.75646	11.6595	11.5074	9.47949	6.09915	29.0827
810375	XM_001347466	PF3D7_1022500	citrate synthase, mitochondrial, putative	protein_coding	XP_001347502.1	2.5965	5.9908	3.54475	4.04402		5.72091	6.89642e-11	1.85767e-10	5.96681	4.93163e-32	3.19919e-31	5.8791	1.15381e-17	3.34098e-17	6.26885	4.9218	6.75658	6.53562	4.23882	4.74891	6.26885	6.75658	6.53562	4.9218	4.23882	4.74891	5218	7836	6176	1941	1167	1825	36.9779	54.1359	44.9824	13.5521	7.80019	12.8029	71.5092	102.494	91.9453	19.606	10.8625	17.7516
810376	XM_001347467	PF3D7_1022600	kelch protein K10	protein_coding	XP_001347503.1	1.3773	1.07599	2.31242	1.58857		9.62462	0.0242136	0.0333544	9.41151	0.60553	0.648404	9.16805	5.56137e-09	1.09979e-08	9.83866	9.37741	9.46535	9.6513	9.35985	8.44425	9.83866	9.46535	9.6513	9.37741	9.35985	8.44425	62707	51634	54049	43976	42818	24484	280.984	225.563	248.936	194.173	180.966	108.62	543.377	427.054	508.832	280.912	252.011	150.605
810377	XM_001347468	PF3D7_1022700	phospholipid scramblase, putative	protein_coding	XP_001347504.1	-1.189	2.59373	-1.37789	0.00894599		-0.358683	0.516862	0.563921	-1.35064	0.00691861	0.0098086	-0.277259	0.192402	0.220056	0.753218	0.860342	0.6036	0.738704	0.262051	0.942645	0.753218	0.6036	0.738704	0.860342	0.262051	0.942645	47	38	45	54	13	65	0.678496	0.534267	0.668368	0.770029	0.168918	0.919198	1.3121	1.01152	1.36616	1.11401	0.235233	1.27449
810378	XM_001347469	PF3D7_1022800	4-hydroxy-3-methylbut-2-en-1-yl diphosphate synthase (ferredoxin), putative	protein_coding	XP_001347505.1	-1.96537	-1.57942	-2.03443	-1.85974		4.09345	6.15192e-06	1.18212e-05	4.29775	0.00195154	0.00290849	5.34308	1.08992e-06	1.90613e-06	3.64315	4.56019	4.02056	4.79349	4.64703	5.79147	3.64315	4.02056	4.79349	4.56019	4.64703	5.79147	788	1114	1799	1496	1570	3834	3.8148	5.26158	8.95386	7.13773	7.17418	18.3888	7.37721	9.96163	18.302	10.3262	9.99068	25.4966
810379	XM_001347470	PF3D7_1022900	CDGSH iron-sulfur domain-containing protein, putative	protein_coding	XP_001347506.2	-6.89076	-5.39271	-15.8531	-9.37884		1.93725	3.383e-24	1.84832e-23	2.2586	1.83834e-21	7.65366e-21	3.77575	9.97252e-55	1.08616e-53	0.972829	2.93443	1.31624	1.38939	3.17694	4.73898	0.972829	1.31624	1.38939	2.93443	3.17694	4.73898	66	109	109	440	525	1812	2.19254	3.55353	3.73534	14.5444	16.605	60.2424	4.24001	6.72783	7.63514	21.0414	23.1239	83.5277
810380	XM_001347471	PF3D7_1023000	conserved Plasmodium membrane protein, unknown function	protein_coding	XP_001347507.1	1.75434	2.23329	2.20927	2.06563		3.18574	0.000276998	0.000467027	3.50537	1.65297e-07	3.34929e-07	3.35406	2.6577e-07	4.79149e-07	3.64987	2.92299	4.05657	3.91094	3.00036	2.87873	3.64987	4.05657	3.91094	2.92299	3.00036	2.87873	792	1144	945	436	457	448	7.64144	10.7638	9.36803	4.14026	4.15852	4.27335	14.7773	20.3789	19.1485	5.98975	5.79111	5.92511
810381	XM_001347472	PF3D7_1023100	dynein heavy chain, putative	protein_coding	XP_001347508.1	6.45996	5.4997	3.81192	5.25719		2.38416	2.86229e-25	1.6538e-24	2.14581	3.80126e-21	1.55551e-20	2.63349	8.02964e-16	2.14337e-15	3.31977	1.2566	3.07441	3.43194	1.23162	1.83493	3.31977	3.07441	3.43194	1.2566	1.23162	1.83493	616	543	659	92	88	181	0.432282	0.371859	0.475329	0.063595	0.058027	0.125291	0.835963	0.704033	0.971587	0.092003	0.080807	0.173719
810383	XM_001347474	PF3D7_1023300	conserved protein, unknown function	protein_coding	XP_001347510.2	-37.5312	-16.0416	-27.0545	-26.8758		1.99754	1.50847e-51	3.01754e-50	2.1928	4.34959e-42	4.1918e-41	3.36067	6.98756e-64	1.12812e-62	0.268082	3.12629	0.616522	0.789199	3.26005	4.37476	0.268082	0.616522	0.789199	3.12629	3.26005	4.37476	14	39	49	512	560	1392	0.66534	1.87698	2.49959	25.1902	26.3875	68.8157	1.28666	3.55365	5.10924	36.4428	36.747	95.4148
810384	XM_001347475	PF3D7_1023400	HORMA domain protein, putative	protein_coding	XP_001347511.2	-7.85109	-6.53449	-14.7375	-9.70768		3.35492	4.22496e-34	3.64494e-33	3.59379	1.81726e-30	1.10868e-29	4.40672	3.71037e-56	4.27288e-55	1.72448	4.25599	2.07006	1.88345	4.45379	5.34562	1.72448	2.07006	1.88345	4.25599	4.45379	5.34562	158	234	181	1199	1365	2796	3.21065	4.64895	3.79203	24.0931	26.2509	56.4397	6.20888	8.80175	7.75101	34.8557	36.5567	78.2552
810385	XM_001347476	PF3D7_1023500	conserved Plasmodium protein, unknown function	protein_coding	XP_001347512.2	-4.12956	-4.0426	-5.60201	-4.59139		0.380751	6.34633e-10	1.6069e-09	0.257864	1.5283e-09	3.45969e-09	1.3161	1.44729e-17	4.17155e-17	0.581041	1.61059	0.550722	0.801551	1.52836	2.3703	0.581041	0.550722	0.801551	1.61059	1.52836	2.3703	34	34	50	136	123	294	1.37338	1.34296	2.09564	5.43477	4.71856	11.8343	2.6559	2.54261	4.28354	7.86252	6.57102	16.4086
810386	XM_001347477	PF3D7_1023600	conserved protein, unknown function	protein_coding	XP_001347513.2	2.765	2.24323	-1.37604	1.21073		1.35815	5.7993e-08	1.29703e-07	1.2606	1.51672e-05	2.67961e-05	2.28315	0.0522635	0.0642702	2.23862	1.22898	2.09336	2.34241	1.29605	2.72317	2.23862	2.09336	2.34241	1.22898	1.29605	2.72317	255	239	274	89	95	395	1.98179	1.80855	2.19199	0.678667	0.694149	3.04271	3.83246	3.42409	4.48049	0.981832	0.966664	4.2188
810387	XM_001347478	PF3D7_1023700	conserved Plasmodium protein, unknown function	protein_coding	XP_001347514.1	51.4081	168.074	287.445	168.976		3.31818	3.96496e-75	2.88522e-73	3.40021	5.41459e-91	4.68736e-89	3.39391	1.88128e-97	1.21101e-95	4.35767	0.462085	4.45307	4.45334	0.16681	0.0988599	4.35767	4.45307	4.45334	0.462085	0.16681	0.0988599	1337	1529	1407	25	8	5	7.04791	7.85982	7.62128	0.125837	0.038531	0.02574	13.6295	14.8808	15.5781	0.182049	0.053657	0.035689
810389	XM_001347480	PF3D7_1023900	chromodomain-helicase-DNA-binding protein 1 homolog, putative	protein_coding	XP_001347516.1	-1.53636	-2.77928	-1.33609	-1.88391		11.3578	0.00252568	0.0038924	11.0621	1.56936e-12	4.18691e-12	10.9021	0.0411651	0.0511462	11.0157	11.635	10.1452	10.6789	11.6191	11.0967	11.0157	10.1452	10.6789	11.635	11.6191	11.0967	141874	82761	110253	210535	205237	154308	170.342	96.8738	136.064	249.087	232.426	183.431	329.413	183.409	278.119	360.356	323.674	254.332
810390	XM_001347481	PF3D7_1024000	conserved Plasmodium protein, unknown function	protein_coding	XP_001347517.2	-5.8496	-5.48662	-8.58726	-6.64116		5.39034	1.42895e-30	1.03532e-29	5.81478	2.18908e-29	1.27956e-28	6.24742	8.73945e-44	6.40595e-43	3.72659	6.1818	4.1976	4.07384	6.58787	7.09843	3.72659	4.1976	4.07384	6.1818	6.58787	7.09843	839	1269	1066	4741	6213	9590	5.90918	8.72072	7.71765	32.9286	41.3064	66.9283	11.4274	16.5107	15.7751	47.638	57.5228	92.7979
810391	XM_001347482	PF3D7_1024100	conserved Plasmodium protein, unknown function	protein_coding	XP_001347518.1	-9.07594	-7.12463	-4.45783	-6.88613		3.76068	1.27318e-39	1.39273e-38	3.71467	3.44876e-33	2.34003e-32	4.39794	3.6063e-22	1.25223e-21	1.88121	4.66525	2.07943	3.12302	4.58484	5.14508	1.88121	2.07943	3.12302	4.66525	4.58484	5.14508	184	236	519	1614	1501	2424	0.662062	0.829366	1.92639	5.74951	5.12006	8.67873	1.28032	1.57022	3.9376	8.31785	7.13014	12.0333
810392	XM_001347483	PF3D7_1024200	RNA-binding protein, putative	protein_coding	XP_001347519.1	-31.2594	-14.1262	-13.9357	-19.7738		2.01894	1.31438e-49	2.31561e-48	2.56577	1.75503e-43	1.82066e-42	3.75206	3.37466e-51	3.26477e-50	0.319577	3.13871	0.831273	1.48439	3.58876	4.70486	0.319577	0.831273	1.48439	3.13871	3.58876	4.70486	17	57	121	517	720	1768	0.41221	1.37723	3.07551	12.6381	16.8384	43.4425	0.797147	2.60747	6.28644	18.2836	23.4489	60.2342
810393	XM_001347484	PF3D7_1024300	ATP synthase-associated protein, putative	protein_coding	XP_001347520.1	-117.596	-93.9727	-174.798	-128.789		2.81812	1.36787e-77	1.12591e-75	3.09369	1.13655e-81	5.82308e-80	4.48526	4.33707e-114	5.5837e-112	0.159228	3.90096	0.236003	0.324939	4.1594	5.50688	0.159228	0.236003	0.324939	3.90096	4.1594	5.50688	8	13	17	923	1101	3135	0.22234	0.384609	0.5091	27.7324	31.6577	94.6812	0.42997	0.728171	1.04062	40.1207	44.0862	131.278
810394	XM_001347485	PF3D7_1024400	conserved Plasmodium protein, unknown function	protein_coding	XP_001347521.1	1.37138	3.03015	-3.9912	0.136774		-0.49213	0.261767	0.304667	-0.834539	0.000210713	0.000341178	-0.365434	5.15377e-07	9.16652e-07	0.838066	0.654296	0.842316	0.375389	0.333961	1.13197	0.838066	0.842316	0.375389	0.654296	0.333961	1.13197	54	58	20	38	17	84	0.426425	0.448691	0.158569	0.293051	0.126822	0.65798	0.824636	0.849498	0.324119	0.423959	0.176611	0.912307
810395	XM_001347486	PF3D7_1024500	conserved Plasmodium protein, unknown function	protein_coding	XP_001347522.1	-17.7455	-17.9319	-33.7269	-23.1348		1.54202	2.66798e-36	2.53711e-35	2.06059	8.73114e-43	8.681e-42	3.72504	9.89203e-73	2.41106e-71	0.385496	2.69302	0.523538	0.813798	3.14981	4.73437	0.385496	0.523538	0.813798	2.69302	3.14981	4.73437	21	32	51	362	514	1806	0.309873	0.463737	0.783479	5.36585	7.30917	26.9641	0.599244	0.877983	1.60145	7.76281	10.1787	37.3864
810397	XM_001347488	PF3D7_1024600	RAP protein, putative	protein_coding	XP_001347524.2	-8.67593	-4.43565	-19.8354	-10.9823		3.27807	2.52032e-36	2.41038e-35	3.45229	9.91472e-21	3.97936e-20	4.41007	6.53483e-65	1.11225e-63	1.58415	4.19781	2.32749	1.60205	4.2353	5.37205	1.58415	2.32749	1.60205	4.19781	4.2353	5.37205	137	294	137	1149	1164	2849	1.25616	2.63881	1.29506	10.423	10.1069	25.9729	2.42921	4.99599	2.64713	15.0791	14.0747	36.0122
810398	XM_001347489	PF3D7_1024700	conserved protein, unknown function	protein_coding	XP_001347525.1	-31.0158	-27.6778	-26.9767	-28.5568		3.23152	2.61071e-65	1.00834e-63	3.63085	3.83296e-68	1.17349e-66	5.10247	3.48385e-78	1.04745e-76	0.663067	4.2594	0.896297	1.78735	4.63729	6.07015	0.663067	0.896297	1.78735	4.2594	4.63729	6.07015	40	63	165	1202	1559	4666	0.316991	0.492139	1.36147	9.52428	11.8188	37.146	0.613009	0.931756	2.78289	13.7788	16.4587	51.5039
810399	XM_001347490	PF3D7_1024800	exported protein 3	protein_coding	XP_001347526.2	1.49127	1.5027	1.76903	1.58767		9.15661	0.00496765	0.00741236	8.85026	0.00421519	0.00609751	8.53514	6.50585e-05	0.000101101	9.41831	8.8428	9.11683	8.89166	8.53058	8.07103	9.41831	9.11683	8.89166	8.8428	8.53058	8.07103	46840	40537	31896	30338	24070	18887	127.793	107.822	89.4445	81.562	61.9394	51.0164	247.131	204.137	182.827	117.996	86.2561	70.7356
810400	XM_001347491	PF3D7_1024900	conserved Plasmodium protein, unknown function	protein_coding	XP_001347527.1	-7.18469	-5.44115	-20.6673	-11.0977		5.06174	3.25436e-36	3.06569e-35	4.96116	3.70995e-28	2.04924e-27	5.60017	8.86557e-72	2.09972e-70	3.19435	5.89707	3.41488	2.45225	5.74415	6.5465	3.19435	3.41488	2.45225	5.89707	5.74415	6.5465	559	707	301	3880	3433	6519	1.42092	1.75228	0.785171	9.72099	8.23184	16.4104	2.74782	3.31756	1.60491	14.0634	11.4636	22.7535
810401	XM_001347492	PF3D7_1025000	EF-hand calcium-binding domain-containing protein, putative	protein_coding	XP_001347528.2	2.07899	1.89859	2.27543	2.08434		8.46281	3.36636e-07	7.10189e-07	8.26129	7.50853e-06	1.35955e-05	8.13866	1.11221e-08	2.1645e-08	8.89914	7.8465	8.65429	8.61667	7.73257	7.4352	8.89914	8.65429	8.61667	7.8465	7.73257	7.4352	32663	29398	26349	15175	13816	12130	133.082	116.771	110.347	60.9222	53.0939	48.9305	257.358	221.079	225.553	88.1366	73.9379	67.8435
810402	XM_001347493	PF3D7_1025100	glutamine--fructose-6-phosphate aminotransferase [isomerizing], putative	protein_coding	XP_001347529.1	1.66742	2.39158	1.75893	1.93931		6.60035	0.000366596	0.00061071	6.6605	1.75015e-09	3.95655e-09	6.42052	8.57093e-05	0.000131846	6.93392	6.20413	7.16609	6.78382	5.92201	5.979	6.93392	7.16609	6.78382	6.20413	5.92201	5.979	8314	10432	7348	4816	3892	4376	40.0334	48.976	36.368	22.8497	17.6746	20.8614	77.418	92.7253	74.3373	33.0569	24.6135	28.9249
810403	XM_001347494	PF3D7_1025300	conserved protein, unknown function	protein_coding	XP_001347530.2	-1.17653	-1.16342	1.07832	-0.420541		3.50024	0.286158	0.329768	3.99457	0.309203	0.35405	4.46475	0.609144	0.644576	3.50725	3.72266	3.97363	4.57795	4.17906	4.47387	3.50725	3.97363	4.57795	3.72266	4.17906	4.47387	711	1076	1540	808	1117	1496	3.07589	4.54043	6.85056	3.4447	4.56224	6.41303	5.94827	8.5963	14.0027	4.98348	6.35332	8.89184
810405	XM_001347496	PF3D7_1025400	conserved Plasmodium membrane protein, unknown function	protein_coding	XP_001347532.2	-1.17384	-1.58316	-6.97853	-3.24518		0.648314	0.435909	0.484225	0.0713497	0.0456147	0.0590287	0.996374	5.24991e-19	1.60437e-18	1.27194	1.41204	0.842316	0.575663	1.17401	2.14824	1.27194	0.842316	0.575663	1.41204	1.17401	2.14824	97	58	33	110	82	242	0.284107	0.163949	0.097565	0.31609	0.226323	0.70205	0.549416	0.310402	0.199426	0.45729	0.315175	0.97341
810407	XM_001347498	PF3D7_1025500	conserved Plasmodium protein, unknown function	protein_coding	XP_001347534.2	1.94969	2.0662	-1.81182	0.734689		2.82627	2.59534e-05	4.77684e-05	2.68359	6.00941e-06	1.09641e-05	3.71713	8.22547e-05	0.000126687	3.36948	2.53284	3.26496	3.36901	2.36947	4.16261	3.36948	3.26496	3.36901	2.53284	2.36947	4.16261	640	630	628	317	272	1192	0.442924	0.42519	0.44723	0.216168	0.177762	0.817383	0.856542	0.805004	0.91415	0.312732	0.24755	1.13332
810409	XM_001347500	PF3D7_1025600	cytochrome c oxidase copper chaperone, putative	protein_coding	XP_001347536.1	-76.5118	-599.296	-838.901	-504.903		2.89604	1.31874e-74	9.3259e-73	3.13094	5.36086e-95	6.72922e-93	4.99986	1.81249e-140	8.27318e-138	0.250501	3.96793	0.0389169	0.103393	4.20686	6.019	0.250501	0.0389169	0.103393	3.96793	4.20686	6.019	13	2	5	970	1140	4501	0.73218	0.10156	0.295702	56.171	63.1901	261.898	1.41592	0.192281	0.604423	81.263	87.9979	363.129
810410	XM_001347501	PF3D7_1025700	conserved protein, unknown function	protein_coding	XP_001347537.1	-126.923	-287.409	-718.865	-377.732		3.37907	2.37358e-89	3.84444e-87	3.3404	1.86632e-97	2.75611e-95	5.25269	1.52215e-145	1.09182e-142	0.214681	4.43283	0.0953921	0.142762	4.4035	6.26821	0.214681	0.0953921	0.142762	4.43283	4.4035	6.26821	11	5	7	1364	1316	5363	0.226338	0.098095	0.146969	28.5594	26.381	112.882	0.437701	0.185721	0.300408	41.3171	36.7378	156.514
810411	XM_024473289	PF3D7_1025900	conserved protein, unknown function	protein_coding	XP_024329100.1	1.83004	2.09167	2.9029	2.27487		5.96659	2.85455e-05	5.229e-05	5.57417	3.89557e-07	7.69156e-07	4.86263	7.0045e-13	1.66997e-12	6.35467	5.49733	6.03163	5.46731	4.9908	3.99047	6.35467	6.03163	5.46731	5.49733	4.9908	3.99047	5542	4712	2910	2925	2010	1050	16.6281	13.7841	8.97278	8.64775	5.68869	3.11803	32.156	26.0972	18.3406	12.5108	7.922	4.32323
810415	XM_001347506	PF3D7_1026100	conserved Plasmodium protein, unknown function	protein_coding	XP_001347542.2	-1.47422	-2.56799	-2.12638	-2.0562		3.10137	0.0121529	0.0173697	2.97759	2.48651e-09	5.58602e-09	2.54582	3.01541e-06	5.13408e-06	2.98438	3.48457	2.43352	2.23722	3.62146	3.15401	2.98438	2.43352	2.23722	3.48457	3.62146	3.15401	474	322	250	675	738	557	9.70155	6.42903	5.2597	13.6134	14.2627	11.2952	18.7612	12.1719	10.751	19.6946	19.8621	15.661
810416	XM_001347507	PF3D7_1026200	conserved protein, unknown function	protein_coding	XP_001347543.1	-16.5068	-10.5463	-8.03449	-11.6959		5.08212	1.61307e-62	5.43574e-61	5.24444	1.27246e-48	1.69021e-47	5.84039	1.11179e-40	7.49299e-40	2.28254	6.01866	2.9188	3.77348	6.13388	6.68441	2.28254	2.9188	3.77348	6.01866	6.13388	6.68441	265	480	853	4227	4518	7180	1.79589	3.17369	5.94729	28.2641	28.9162	48.2381	3.47295	6.00868	12.1564	40.8899	40.2683	66.8833
810417	XM_001347508	PF3D7_1026300	conserved Plasmodium protein, unknown function	protein_coding	XP_001347544.2	-23.3297	-22.4937	-15.557	-20.4601		5.24859	2.16405e-74	1.46834e-72	5.47109	1.84174e-74	7.33917e-73	6.16026	1.87353e-63	2.95817e-62	2.04315	6.20679	2.25497	3.26804	6.4248	7.0804	2.04315	2.25497	3.26804	6.20679	6.4248	7.0804	214	276	581	4825	5542	9470	0.761704	0.957759	2.12595	16.9341	18.6195	33.4007	1.47301	1.8133	4.34551	24.4987	25.9293	46.3109
810418	XM_001347509	PF3D7_1026400	cell division cycle protein 20 homolog, putative	protein_coding	XP_001347545.1	5.17657	14.4566	5.60069	8.41129		-0.191774	8.15079e-10	2.05139e-09	0.438369	1.89496e-22	8.2164e-22	0.654659	1.6556e-14	4.20474e-14	1.27194	0.346898	1.79111	1.86002	0.224706	0.553967	1.27194	1.79111	1.86002	0.346898	0.224706	0.553967	97	180	177	18	11	33	0.640852	1.16019	1.19874	0.116407	0.067052	0.210543	1.2393	2.19655	2.45026	0.168407	0.093376	0.291923
810419	XM_001347510	PF3D7_1026600	conserved Plasmodium protein, unknown function	protein_coding	XP_001347546.1	4.64637	5.63716	9.62742	6.63698		7.28768	5.37383e-25	3.04881e-24	6.71971	1.74174e-30	1.0652e-29	7.24999	3.57189e-48	3.07097e-47	8.01176	5.81586	7.4916	8.11243	5.03327	4.88949	8.01176	7.4916	8.11243	5.81586	5.03327	4.88949	17626	13091	18557	3664	2072	2019	41.6124	30.1293	45.0318	8.5234	4.61233	4.71734	80.4716	57.0431	92.0463	12.3309	6.42308	6.54072
810421	XM_001347512	PF3D7_1026800	40S ribosomal protein S2	protein_coding	XP_001347548.1	-2.3694	-2.87655	-2.63031	-2.62542		11.3814	1.97466e-09	4.86018e-09	11.4969	2.94607e-13	8.19059e-13	11.1804	2.06442e-11	4.59869e-11	10.6298	11.8738	10.5431	10.3214	12.0668	11.7159	10.6298	10.5431	10.3214	11.8738	12.0668	11.7159	108562	109068	86040	248453	279941	237067	1643.63	1609.87	1338.94	3706.65	3997.64	3553.57	3178.51	3047.93	2736.83	5362.43	5567.07	4927.12
810422	XM_001347513	PF3D7_1027000	conserved Plasmodium protein, unknown function	protein_coding	XP_001347549.1	1.58398	1.47379	1.11229	1.39002		5.58462	0.00145874	0.00229747	5.41973	0.00730697	0.0103398	6.10015	0.458042	0.495759	5.90199	5.25243	5.6995	6.19411	5.15304	6.04278	5.90199	5.6995	6.19411	5.25243	5.15304	6.04278	4031	3728	4860	2458	2257	4577	8.8912	8.01506	11.0186	5.34078	4.69577	9.99554	17.1941	15.1747	22.5224	7.72655	6.53927	13.8591
810423	XM_001347514	PF3D7_1027100	U3 small nucleolar ribonucleoprotein protein MPP10, putative	protein_coding	XP_001347550.1	1.69611	1.14252	3.47681	2.10515		9.40979	0.000210833	0.000359942	9.22022	0.347574	0.394032	9.04633	1.50637e-17	4.33436e-17	9.74276	8.98171	9.31532	9.68331	9.12342	7.88988	9.74276	9.31532	9.68331	8.98171	9.12342	7.88988	58670	46527	55263	33411	36336	16650	303.367	234.541	293.708	170.236	177.211	85.2357	586.663	444.051	600.348	246.281	246.782	118.182
810424	XM_001347515	PF3D7_1027200	mitochondrial ribosomal protein S22 precursor, putative	protein_coding	XP_001347551.1	1.16765	1.58834	1.35435	1.37011		7.04759	0.276976	0.320732	7.06456	0.00121742	0.00184841	7.00721	0.0335624	0.0419927	7.16483	6.94291	7.36846	7.21888	6.70606	6.78471	7.16483	7.36846	7.21888	6.94291	6.70606	6.78471	9769	12014	9958	8081	6749	7702	74.9404	89.8495	78.5194	61.0869	48.8347	58.4949	144.923	170.11	160.496	88.3748	68.0066	81.1047
810425	XM_001347516	PF3D7_1027300	peroxiredoxin	protein_coding	XP_001347552.1	2.88745	2.75342	4.30978	3.31688		10.1595	2.50214e-13	7.75508e-13	9.90577	2.50653e-12	6.6134e-12	9.8764	4.19236e-23	1.50249e-22	10.7313	9.20308	10.4598	10.5763	9.00033	8.47177	10.7313	10.4598	10.5763	9.20308	9.00033	8.47177	116477	102941	102680	38963	33359	24957	1181.61	1018.09	1070.67	389.488	319.196	250.657	2285.05	1927.54	2188.48	563.476	444.508	347.543
810426	XM_001347517	PF3D7_1027400	DNA-directed RNA polymerase II subunit RPB7, putative	protein_coding	XP_001347553.1	-1.77031	-1.79554	-1.39207	-1.65264		6.56198	7.0497e-05	0.000125209	6.6777	4.5967e-05	7.8664e-05	6.38629	0.0209122	0.0266633	6.1125	6.92742	6.21379	6.148	7.04958	6.6195	6.1125	6.21379	6.148	6.92742	7.04958	6.6195	4675	5356	4705	7994	8581	6861	104.959	117.241	108.586	176.865	181.738	152.514	202.974	221.969	221.952	255.872	253.086	211.464
810427	XM_001347518	PF3D7_1027500	conserved Plasmodium protein, unknown function	protein_coding	XP_001347554.1	-6.64311	-9.3631	-10.8993	-8.96851		3.19738	2.22036e-29	1.52509e-28	3.17312	6.40508e-38	5.31569e-37	3.314	3.02607e-42	2.13398e-41	1.76219	4.07909	1.45219	1.41374	4.11033	4.25982	1.76219	1.45219	1.41374	4.07909	4.11033	4.25982	164	127	112	1053	1062	1280	8.93254	6.75777	6.25253	56.7605	54.8265	69.3691	17.2741	12.7943	12.7804	82.1159	76.3508	96.1821
810428	XM_001347519,XM_024473291	PF3D7_1027700.1	centrin-3	protein_coding	XP_001347555.2;XP_024329101.1	-2.42265	-2.43871	-17.1887	-7.35001		3.22336	1.40466e-08	3.27581e-08	3.07297	1.34717e-08	2.89808e-08	4.51651	3.10775e-61	4.48391e-60	2.6872	3.82613	2.55596	1.81199	3.68985	5.46579	2.6872	2.55596	1.81199	3.82613	3.68985	5.46579	373	357	169	873	777	3045	8.25497	7.7124	3.85071	19.0821	16.2587	66.9292	15.9638	14.6017	7.87097	27.6062	22.6416	92.7991
810429	XM_001347520	PF3D7_1027800	60S ribosomal protein L3	protein_coding	XP_001347556.1	-2.59514	-2.78058	-2.44056	-2.60543		11.4863	3.7969e-11	1.04006e-10	11.5034	1.52768e-12	4.08439e-12	11.1251	5.67869e-10	1.1787e-09	10.6411	12.0164	10.5857	10.3436	12.0605	11.6301	10.6411	10.5857	10.3436	12.0164	12.0605	11.6301	109419	112337	87375	274272	278712	223378	1130.09	1131.12	927.559	2791.33	2715.1	2284.17	2185.41	2141.52	1895.96	4038.24	3781.02	3167.07
810430	XM_024473292	PF3D7_1027900	palmitoyltransferase DHHC10, putative	protein_coding	XP_024329102.1	-3.60603	-3.0604	-4.52062	-3.72902		2.92363	3.40664e-15	1.16756e-14	2.61563	8.79192e-12	2.26265e-11	2.46794	1.61852e-18	4.84301e-18	2.09824	3.6825	2.00276	1.58071	3.35168	3.32304	2.09824	2.00276	1.58071	3.6825	3.35168	3.32304	225	220	134	784	601	635	3.13238	2.99161	1.92381	10.7881	7.90968	8.77748	6.0575	5.66395	3.93233	15.6072	11.0149	12.1702
810431	XM_001347522	PF3D7_1028000	methyltransferase, putative	protein_coding	XP_001347558.2	-2.26765	-2.33994	-1.60762	-2.07173		8.06614	1.28288e-08	2.99989e-08	8.18622	3.58649e-09	7.96804e-09	7.82899	0.000880475	0.00125736	7.36651	8.54282	7.45453	7.45431	8.67629	8.13613	7.36651	7.45453	7.45431	8.54282	8.67629	8.13613	11245	12757	11735	24630	26635	19762	75.6657	83.6818	81.164	163.308	169.043	131.654	146.325	158.433	165.902	236.259	235.407	182.542
810432	XM_001347523	PF3D7_1028100	protoporphyrinogen oxidase	protein_coding	XP_001347559.1	5.01848	7.18886	10.1959	7.46775		5.37438	1.61698e-26	9.88899e-26	5.32222	1.40122e-36	1.09078e-35	4.61411	5.61271e-46	4.49464e-45	6.13183	3.88483	6.15328	5.50981	3.4276	2.42468	6.13183	6.15328	5.50981	3.88483	3.4276	2.42468	4739	5133	2999	912	637	308	31.0496	32.7842	20.1954	5.88373	3.93119	1.99779	60.0447	62.0696	41.28	8.51203	5.47453	2.77
810433	XM_001347524	PF3D7_1028200	RING zinc finger protein, putative	protein_coding	XP_001347560.1	-1.72517	-1.98045	-8.48585	-4.06382		2.36647	0.000820595	0.0013291	2.47138	2.40535e-05	4.19107e-05	3.73998	1.15232e-37	6.97927e-37	2.25194	2.90565	2.23416	1.9292	3.05989	4.63492	2.25194	2.23416	1.9292	2.90565	3.05989	4.63492	258	271	189	430	479	1681	3.74616	3.83414	2.81933	6.1513	6.55365	24.1888	7.24446	7.25909	5.76279	8.89913	9.12654	33.5384
810436	XM_001347527	PF3D7_1028500	partial CSTF domain-containing protein, putative	protein_coding	XP_001347563.1	-1.19985	-1.72459	1.16937	-0.585023		7.49371	0.200555	0.239416	7.40835	0.000139634	0.000229044	7.07485	0.272297	0.306003	7.36485	7.62624	6.97362	7.19289	7.75505	6.96883	7.36485	6.97362	7.19289	7.62624	7.75505	6.96883	11232	9120	9779	13017	14034	8760	53.5071	42.3542	47.8843	61.1046	63.0605	41.3151	103.474	80.1882	97.877	88.4005	87.8173	57.2845
810437	XM_001347528	PF3D7_1028600	conserved Plasmodium protein, unknown function	protein_coding	XP_001347564.1	-1.08573	1.66676	-2.51789	-0.645618		0.926437	0.706415	0.742032	0.806591	0.00917342	0.0128587	1.92479	9.30565e-08	1.72095e-07	1.48238	1.55977	1.65369	1.65066	1.19347	2.67592	1.48238	1.65369	1.65066	1.55977	1.19347	2.67592	123	157	144	129	84	380	2.8498	3.53712	3.42158	2.93401	1.83976	8.73605	5.51104	6.69676	6.99382	4.24466	2.56203	12.1128
810438	XM_001347529	PF3D7_1028700	merozoite TRAP-like protein	protein_coding	XP_001347565.1	1.9724	4.56743	2.59075	3.04352		3.6137	8.16783e-06	1.55756e-05	4.03368	2.98779e-22	1.27892e-21	4.93735	1.12984e-10	2.40888e-10	4.10477	3.204	4.79749	5.49752	2.77994	4.17399	4.10477	4.79749	5.49752	3.204	2.77994	4.17399	1111	1961	2973	544	383	1202	8.89586	15.3111	24.4732	4.2919	2.89362	9.52653	17.2031	28.9882	50.024	6.20913	4.02962	13.2088
810439	XM_001347530	PF3D7_1028800	conserved protein, unknown function	protein_coding	XP_001347566.2	-13.0037	-13.872	-20.6932	-15.8563		2.11309	4.27567e-37	4.23435e-36	2.06874	1.01206e-38	8.65684e-38	3.73001	4.04827e-61	5.80753e-60	0.689405	3.16809	0.642024	1.14957	3.1373	4.71424	0.689405	0.642024	1.14957	3.16809	3.1373	4.71424	42	41	82	529	509	1780	1.40555	1.3425	2.82624	17.6387	16.259	59.6774	2.71811	2.54172	5.77692	25.5181	22.6421	82.7443
810440	XM_001347531	PF3D7_1028900	inner membrane complex protein 1m, putative	protein_coding	XP_001347567.2	4.11506	5.26975	7.1747	5.51984		-1.24983	6.81982e-05	0.000121255	-1.61571	0.000112452	0.000186098	-1.63459	5.56613e-06	9.30655e-06	0.702395	0.202904	0.577403	0.604149	0.126881	0.0988599	0.702395	0.577403	0.604149	0.202904	0.126881	0.0988599	43	36	35	10	6	5	0.463125	0.371945	0.382204	0.102137	0.055082	0.044231	0.895607	0.704195	0.781237	0.147762	0.076707	0.061328
810441	XM_001347532,XM_024473293	PF3D7_1029100.1	conserved Plasmodium protein, unknown function	protein_coding	XP_001347568.1;XP_024329103.1	-3.6888	-2.59675	-2.00718	-2.76424		4.43113	1.11019e-17	4.36513e-17	4.69555	1.20136e-10	2.9042e-10	5.31719	1.73279e-06	2.99289e-06	3.34898	5.12525	3.94446	4.78107	5.26247	5.75971	3.34898	3.94446	4.78107	5.12525	5.26247	5.75971	630	1053	1783	2245	2440	3749	1.80026	2.9358	5.2415	6.32609	6.58211	10.6179	3.48142	5.55828	10.7138	9.152	9.16618	14.722
810443	XM_001347534	PF3D7_1029300	conserved protein, unknown function	protein_coding	XP_001347570.1	-3.40137	-3.70388	-7.42049	-4.84191		5.95898	1.07019e-16	3.9627e-16	6.09891	8.48079e-19	3.10818e-18	6.54218	4.51148e-39	2.87464e-38	4.87053	6.60147	4.91328	4.53143	6.767	7.36803	4.87053	4.91328	4.53143	6.60147	6.767	7.36803	1937	2131	1489	6364	7043	11575	10.5141	11.2807	8.3098	34.0536	36.0748	62.2317	20.3326	21.3576	16.9855	49.2656	50.2373	86.2859
810444	XM_001347535	PF3D7_1029400	LEM3/CDC50 family protein, putative	protein_coding	XP_001347571.1	-1.47534	-1.74661	-1.39355	-1.5385		6.60808	0.00660305	0.00973111	6.69912	0.000102037	0.000169814	6.33887	0.0205463	0.0262034	6.31821	6.87344	6.26007	6.10036	7.05657	6.57318	6.31821	6.26007	6.10036	6.87344	7.05657	6.57318	5402	5533	4550	7698	8623	6642	43.0091	42.9436	37.2321	60.3958	64.7559	52.3518	83.1726	81.3042	76.1035	87.3751	90.1783	72.5871
810446	XM_001347537	PF3D7_1029600	adenosine deaminase	protein_coding	XP_001347573.1	-2.77232	-2.59713	-7.70185	-4.3571		9.15785	1.85918e-12	5.5041e-12	9.08025	3.84848e-11	9.55648e-11	10.3001	7.12726e-41	4.84905e-40	8.24709	9.71515	8.23813	8.18368	9.61212	11.1246	8.24709	8.23813	8.18368	9.71515	9.61212	11.1246	20761	22013	19500	55593	51012	157324	225.484	233.092	217.689	594.988	522.598	1691.78	436.048	441.309	444.962	860.773	727.763	2345.7
810447	XM_001347538	PF3D7_1029700	conserved Plasmodium protein, unknown function	protein_coding	XP_001347574.2	2.24356	2.753	8.82058	4.60571		-1.32465	0.0197076	0.0273953	-1.77245	0.0140563	0.0192832	-0.204133	3.97687e-14	9.97397e-14	0.59504	0.29457	0.467584	1.33094	0.186368	0.226785	0.59504	0.467584	1.33094	0.29457	0.186368	0.226785	35	28	102	15	9	12	0.175308	0.136732	0.538906	0.073274	0.039008	0.056889	0.339017	0.258872	1.10154	0.106007	0.054322	0.078878
810448	XM_001347539	PF3D7_1029800	heptatricopeptide repeat and RAP domain-containing protein, putative	protein_coding	XP_001347575.1	-9.73934	-7.65365	-6.10962	-7.8342		4.90839	3.26971e-45	4.62457e-44	5.20917	1.90261e-38	1.61096e-37	6.00609	1.1409e-32	5.76882e-32	2.71951	5.79246	3.25466	4.25317	6.05329	6.79967	2.71951	3.25466	4.25317	5.79246	6.05329	6.79967	383	625	1216	3604	4269	7783	3.48777	5.55676	11.4039	32.3992	36.7381	70.313	6.74477	10.5205	23.3099	46.8722	51.161	97.4909
810449	XM_001347540	PF3D7_1029900	conserved Plasmodium protein, unknown function	protein_coding	XP_001347576.1	1.83475	1.3821	-1.10517	0.703894		3.30107	8.00806e-05	0.000141729	1.82932	0.0593503	0.0754998	2.31834	0.536132	0.573236	3.77812	2.98759	2.34701	2.51361	1.98444	2.63367	3.77812	2.34701	2.51361	2.98759	1.98444	2.63367	872	299	317	459	193	367	2.05159	0.684972	0.766311	1.06381	0.42816	0.853831	3.96743	1.29684	1.56636	1.53903	0.596251	1.18386
810452	XM_001347543	PF3D7_1030200	claudin-like apicomplexan microneme protein, putative	protein_coding	XP_001347579.2	6.60968	15.4525	20.5504	14.2042		3.75315	5.94024e-31	4.37973e-30	3.71856	2.08732e-53	3.4362e-52	3.10441	6.52191e-56	7.40871e-55	4.60686	2.18069	4.68083	4.11772	1.37488	0.843486	4.60686	4.68083	4.11772	2.18069	1.37488	0.843486	1602	1803	1101	234	104	56	14.1956	15.5721	10.0257	2.04171	0.865553	0.484001	27.452	29.4822	20.4929	2.95376	1.20536	0.67108
810453	XM_001347544	PF3D7_1030300	conserved Plasmodium protein, unknown function	protein_coding	XP_001347580.1	2.32678	3.6818	3.52117	3.17658		6.59457	5.45363e-09	1.30705e-08	6.48195	1.02545e-18	3.75001e-18	6.05813	1.5014e-17	4.32254e-17	7.08895	5.88458	7.14492	6.71079	5.29154	4.92899	7.08895	7.14492	6.71079	5.88458	5.29154	4.92899	9265	10279	6982	3846	2491	2077	33.301	36.0195	25.7947	13.6218	8.44322	7.39124	64.3986	68.1949	52.7252	19.7068	11.7579	10.2482
810454	XM_001347545	PF3D7_1030400	conserved protein, unknown function	protein_coding	XP_001347581.1	-2.10054	-1.69532	-1.18275	-1.65954		2.20768	8.09872e-06	1.54497e-05	2.0919	0.00154072	0.00231685	1.18121	0.371551	0.408659	1.98586	2.85234	2.05115	1.6091	2.66265	1.7764	1.98586	2.05115	1.6091	2.85234	2.66265	1.7764	203	230	138	412	348	171	2.90764	3.21041	2.02443	5.80816	4.69971	2.42058	5.62289	6.0782	4.13799	8.40272	6.54476	3.3562
810455	XM_001347546	PF3D7_1030500	26S proteasome regulatory subunit RPN9, putative	protein_coding	XP_001347582.1	-3.5905	-4.09043	-5.01668	-4.23253		6.58717	4.01117e-18	1.61508e-17	6.58845	1.95422e-21	8.12264e-21	6.69131	4.67635e-27	1.94531e-26	5.42213	7.24187	5.27801	5.14324	7.28195	7.43697	5.42213	5.27801	5.14324	7.24187	7.28195	7.43697	2871	2765	2311	9957	10092	12145	29.1202	27.3371	24.0947	99.5272	96.5581	121.975	56.3138	51.7568	49.2502	143.987	134.466	169.121
810458	XM_001347549	PF3D7_1030800	calmodulin, putative	protein_coding	XP_001347585.1	1.67968	2.66806	4.44041	2.92938		3.70728	0.000577141	0.000947002	3.59943	1.86584e-10	4.46539e-10	2.75323	4.73887e-19	1.44996e-18	4.11574	3.42293	4.21576	3.5809	2.92378	1.79421	4.11574	4.21576	3.5809	3.42293	2.92378	1.79421	1120	1286	738	644	430	174	21.015	23.5217	14.225	11.8965	7.60504	3.23272	40.6395	44.5332	29.0763	17.2108	10.5907	4.48226
810460	XM_001347551	PF3D7_1031000	ookinete surface protein P25	protein_coding	XP_001347587.1	8.23951	6.69991	9.80945	8.24962		0.44906	5.49819e-17	2.06018e-16	0.762063	1.10848e-16	3.6737e-16	0.574524	1.98907e-20	6.43087e-20	1.75597	0.363927	1.95777	1.87178	0.515014	0.344285	1.75597	1.95777	1.87178	0.363927	0.515014	0.344285	163	211	179	19	28	19	2.98059	3.76079	3.36999	0.338442	0.479428	0.343364	5.76397	7.12023	6.88835	0.489627	0.667645	0.476083
810461	XM_001347552	PF3D7_1031100	conserved Plasmodium protein, unknown function	protein_coding	XP_001347588.2	1.69851	1.69271	2.08886	1.82669		3.82913	0.000417934	0.000692557	3.95274	0.000435556	0.000686202	3.94143	9.93977e-07	1.74015e-06	4.23676	3.52488	4.35238	4.44253	3.64108	3.45019	4.23676	4.35238	4.44253	3.52488	3.64108	3.45019	1224	1421	1396	696	749	700	26.4377	29.918	30.9802	14.7991	15.2558	14.9567	51.1261	56.6432	63.3244	21.4099	21.245	20.7379
810463	XM_001347554	PF3D7_1031200	MORN repeat-containing protein 1	protein_coding	XP_001347590.2	172.355	234.395	97.0446	167.931		2.75235	2.75915e-78	2.38857e-76	3.4693	5.90922e-95	7.23663e-93	3.49007	1.14094e-88	5.02515e-87	3.84114	0.105016	4.52165	4.53606	0.126881	0.295095	3.84114	4.52165	4.53606	0.105016	0.126881	0.295095	914	1607	1494	5	6	16	10.0002	17.1471	16.8146	0.047386	0.058291	0.165658	19.3388	32.4643	34.3695	0.068554	0.081176	0.22969
810464	XM_001347555	PF3D7_1031300	conserved Plasmodium protein, unknown function	protein_coding	XP_001347591.1	2.27884	2.24421	4.73375	3.0856		5.39644	1.74145e-08	4.02942e-08	5.72924	2.77844e-08	5.87638e-08	5.71619	4.21578e-25	1.61954e-24	5.89494	4.73726	6.21618	6.45557	5.07387	4.27258	5.89494	6.21618	6.45557	4.73726	5.07387	4.27258	4011	5365	5839	1700	2133	1292	17.4232	22.7232	26.0731	7.27669	8.73664	5.55342	33.6936	43.0212	53.2942	10.5272	12.1665	7.69997
810465	XM_001347556,XM_024473294	PF3D7_1031400.1	OTU-like cysteine protease	protein_coding	XP_001347592.3;XP_024329104.1	-1.13281	1.34362	1.46342	0.558077		3.31293	0.418088	0.465769	3.18845	0.0548234	0.0701499	2.89122	0.0146453	0.0189521	3.36336	3.52677	3.51316	3.29012	3.12974	2.80744	3.36336	3.51316	3.29012	3.52677	3.12974	2.80744	637	762	591	697	506	423	2.70618	3.15286	2.56794	2.89613	2.01631	1.76729	5.23331	5.96924	5.24894	4.18986	2.80789	2.45039
810466	XM_001347557	PF3D7_1031500	DEAD/DEAH box helicase, putative	protein_coding	XP_001347593.1	1.49527	1.52462	1.27392	1.43127		7.1623	0.00485728	0.00726277	7.13606	0.00316254	0.00463354	7.15012	0.0894538	0.106864	7.43158	6.8553	7.41659	7.32297	6.81255	6.97616	7.43158	7.41659	7.32297	6.8553	6.81255	6.97616	11767	12424	10708	7601	7271	8805	51.2319	52.7361	47.9185	32.6072	29.8586	37.9562	99.0741	99.8442	97.9468	47.1731	41.5808	52.6273
810469	XM_001347560	PF3D7_1031800	conserved protein, unknown function	protein_coding	XP_001347596.1	2.5382	3.52622	1.60972	2.55805		2.02405	6.04919e-08	1.35171e-07	1.95924	1.15056e-12	3.0959e-12	2.00944	0.00451409	0.00612243	2.76356	1.71382	2.80769	2.56885	1.43334	2.02291	2.76356	2.80769	2.56885	1.71382	1.43334	2.02291	397	439	332	151	111	216	3.71821	4.01055	3.19498	1.39296	0.980049	2.00137	7.1904	7.59309	6.53062	2.01521	1.36481	2.77495
810470	XM_001347561	PF3D7_1032000	ribosome maturation factor RimM, putative	protein_coding	XP_001347597.2	2.03488	2.91265	1.62862	2.19205		5.08423	1.19243e-06	2.42692e-06	5.33571	4.29885e-13	1.17948e-12	5.40619	0.000756617	0.00109041	5.53762	4.54441	5.93242	5.74183	4.4345	5.05499	5.53762	5.93242	5.74183	4.54441	4.4345	5.05499	3116	4394	3534	1479	1346	2273	16.899	23.2317	19.6968	7.89872	6.88086	12.2005	32.6799	43.9841	40.2609	11.4271	9.5822	16.9163
810471	XM_001347562	PF3D7_1032100	mRNA-decapping enzyme subunit 1, putative	protein_coding	XP_001347598.1	1.64211	1.63509	2.52583	1.93434		8.8246	0.000503068	0.000829797	8.71814	0.000562695	0.000878238	8.54242	1.36821e-10	2.90845e-10	9.14092	8.427	9.0323	9.06381	8.32468	7.73115	9.14092	9.0323	9.06381	8.427	8.32468	7.73115	38635	38226	35947	22725	20860	14908	129.657	125.066	123.997	75.1492	66.0303	49.5343	250.736	236.784	253.454	108.719	91.9531	68.6806
810472	XM_001347563	PF3D7_1032300	conserved protein, unknown function	protein_coding	XP_001347599.1	-2.77338	-2.35417	-3.06975	-2.73243		5.22498	4.57698e-12	1.32379e-11	5.4213	4.65899e-09	1.03052e-08	5.74699	2.5119e-14	6.35058e-14	4.37906	5.80577	4.72997	4.77482	5.93363	6.35703	4.37906	4.72997	4.77482	5.80577	5.93363	6.35703	1358	1868	1775	3638	3924	5708	6.22081	8.34396	8.36089	16.4294	16.9639	25.9008	12.03	15.7974	17.0899	23.7685	23.6237	35.9121
810473	XM_001347564	PF3D7_1032400	phosphatidylinositol N-acetylglucosaminyltransferase subunit A, putative	protein_coding	XP_001347600.2	-2.60852	-2.85801	-15.8098	-7.09212		4.36704	1.6229e-10	4.24847e-10	4.15358	4.05933e-12	1.06156e-11	5.56248	1.38167e-62	2.11505e-61	3.6347	4.94461	3.35253	2.72615	4.77284	6.48911	3.6347	3.35253	2.72615	4.94461	4.77284	6.48911	783	674	378	1973	1719	6262	6.76624	5.68302	3.3599	16.8166	14.0216	53.6294	13.0848	10.7595	6.86773	24.3287	19.5263	74.3586
810474	XM_001347565	PF3D7_1032500	DER1-like protein, putative	protein_coding	XP_001347601.1	1.52315	1.79743	1.34652	1.5557		6.08719	0.00341918	0.00519919	6.23948	4.67982e-05	8.00047e-05	6.31498	0.0377807	0.0470596	6.37586	5.77785	6.61547	6.5289	5.78119	6.10506	6.37586	6.61547	6.5289	5.77785	5.78119	6.10506	5625	7099	6147	3567	3524	4782	85.1494	104.769	95.6551	53.2029	50.3223	71.6714	164.665	198.357	195.522	76.9691	70.0782	99.3743
810475	XM_001347566	PF3D7_1032600	uncharacterized protein	protein_coding	XP_001347602.1	-2.26232	-2.86789	-3.17523	-2.76848		2.04309	1.63328e-06	3.28817e-06	1.8128	2.00624e-09	4.53141e-09	2.03492	2.60505e-11	5.76537e-11	1.81098	2.73943	1.48779	1.55905	2.62731	2.84495	1.81098	1.48779	1.55905	2.73943	2.62731	2.84495	172	132	131	376	338	436	1.94793	1.4626	1.52607	4.2159	3.62889	4.90475	3.76697	2.76911	3.11933	6.09917	5.05356	6.80057
810476	XM_001347567	PF3D7_1032700	conserved Plasmodium protein, unknown function	protein_coding	XP_001347603.1	3.69337	3.34581	3.87882	3.63933		7.52933	6.06791e-19	2.56025e-18	7.80392	1.43882e-16	4.73105e-16	7.78931	3.25289e-20	1.04296e-19	8.18835	6.31665	8.4306	8.46233	6.698	6.51842	8.18835	8.4306	8.46233	6.31665	6.698	6.51842	19930	25165	23669	5212	6711	6392	143.787	176.999	175.525	37.0534	45.6672	45.6581	278.06	335.109	358.778	53.6054	63.5956	63.3061
810479	XM_001347570	PF3D7_1033100	S-adenosylmethionine decarboxylase/ornithine decarboxylase	protein_coding	XP_001347606.1	-1.90821	-2.01727	-1.85086	-1.92545		11.5829	6.08245e-06	1.16922e-05	11.4914	9.33194e-07	1.80422e-06	11.2147	1.61118e-05	2.62569e-05	11.0434	11.9753	10.8989	10.7041	11.9109	11.5919	11.0434	10.8989	10.7041	11.9753	11.9109	11.5919	144631	139591	112200	266572	251258	217535	402.848	379.055	321.224	731.65	660.101	599.896	779.042	717.657	656.591	1058.48	919.248	831.771
810480	XM_001347571	PF3D7_1033200	early transcribed membrane protein 10.2	protein_coding	XP_001347607.1	-1.22161	1.30358	2.17511	0.752356		7.82897	0.159293	0.194043	7.87872	0.0624125	0.0791747	7.56562	6.66067e-08	1.24509e-07	7.68421	7.97173	8.06254	8.02525	7.6817	6.91065	7.68421	8.06254	8.02525	7.97173	7.6817	6.91065	14032	19482	17465	16557	13335	8411	157.544	213.246	201.546	183.171	141.206	93.4862	304.664	403.734	411.965	264.995	196.642	129.621
810481	XM_001347572	PF3D7_1033300	conserved protein, unknown function	protein_coding	XP_001347608.1	-6.46213	-7.53857	-9.06305	-7.68792		6.83621	9.70711e-35	8.58088e-34	7.06579	8.36509e-40	7.47351e-39	7.22543	4.80521e-46	3.85415e-45	4.9826	7.63559	5.01682	4.94175	7.89201	8.07945	4.9826	5.01682	4.94175	7.63559	7.89201	8.07945	2099	2295	2001	13102	15438	18998	68.2043	72.6957	66.8147	419.524	473.164	611.208	131.896	137.633	136.571	606.929	658.923	847.456
810482	XM_001347573	PF3D7_1033400	haloacid dehalogenase-like hydrolase	protein_coding	XP_001347609.1	-2.07256	-2.34282	-2.30597	-2.24045		10.1422	3.61516e-07	7.6076e-07	10.3039	3.18231e-09	7.11097e-09	10.0912	6.09958e-09	1.20243e-08	9.5247	10.5751	9.56467	9.36824	10.7918	10.5724	9.5247	9.56467	9.36824	10.5751	10.7918	10.5724	50430	55319	44408	100954	115641	107270	697.463	745.886	631.289	1375.82	1508.54	1468.85	1348.78	1412.17	1290.37	1990.42	2100.77	2036.59
810484	XM_001347575	PF3D7_1033600	pre-mRNA-splicing factor CEF1, putative	protein_coding	XP_001347611.1	-1.17564	-1.74608	1.15002	-0.59057		8.52021	0.254467	0.296721	8.37149	9.51812e-05	0.000159037	8.06743	0.325269	0.361083	8.40292	8.63574	7.91997	8.16961	8.72155	7.9687	8.40292	7.91997	8.16961	8.63574	8.72155	7.9687	23137	17642	19310	26273	27486	17589	100.956	75.0483	86.6049	112.966	113.122	75.9868	195.232	142.087	177.023	163.429	157.532	105.358
810486	XM_001347577	PF3D7_1033800	plasmepsin VII	protein_coding	XP_001347613.1	4.70444	6.17597	12.3619	7.74742		1.13068	2.99856e-14	9.81471e-14	1.39392	2.45441e-19	9.27283e-19	0.229082	6.15279e-20	1.95279e-19	2.18872	0.811523	2.44805	1.64381	0.78251	0.226785	2.18872	2.44805	1.64381	0.811523	0.78251	0.226785	244	326	143	50	47	12	2.1607	2.81259	1.29791	0.433452	0.387297	0.096867	4.17843	5.32501	2.65295	0.627078	0.539346	0.134309
810487	XM_001347578	PF3D7_1033900	ubiquitin-conjugating enzyme E2, putative	protein_coding	XP_001347614.1	4.54782	5.6953	1.8587	4.03394		1.70551	6.29276e-16	2.23135e-15	1.32502	8.80568e-18	3.08322e-17	1.4025	0.000629602	0.000912333	2.65415	1.1129	2.37769	2.13843	0.795303	1.50076	2.65415	2.37769	2.13843	1.1129	0.795303	1.50076	363	307	229	77	48	129	7.5531	6.21702	4.89862	1.56817	0.932977	2.64433	14.6065	11.7705	10.0129	2.26868	1.29925	3.66643
810488	XM_001347579	PF3D7_1034000	Sec1 family protein, putative	protein_coding	XP_001347615.2	1.86897	1.92871	2.24779	2.01515		5.79973	1.54652e-05	2.8888e-05	5.86991	5.64015e-06	1.03016e-05	5.82573	2.51376e-08	4.81007e-08	6.2004	5.31507	6.28507	6.31239	5.35449	5.16632	6.2004	6.28507	6.31239	5.31507	5.35449	5.16632	4973	5631	5281	2570	2605	2461	29.9337	33.0407	32.6724	15.2405	14.7857	14.6654	57.8868	62.5552	66.7834	22.0485	20.5904	20.334
810489	XM_001347580	PF3D7_1034200	ribosomal protein L27, putative	protein_coding	XP_001347616.1	1.11427	1.13154	-1.3396	0.302071		0.0944547	0.650432	0.69074	1.02745	0.533962	0.581315	1.58623	0.0944452	0.112585	1.06623	0.986653	1.64741	1.82414	1.52836	2.13897	1.06623	1.64741	1.82414	0.986653	1.52836	2.13897	75	156	171	65	123	240	1.3897	2.81123	3.25028	1.19001	2.14169	4.4051	2.68744	5.32244	6.64367	1.7216	2.9825	6.10778
810491	XM_001347582	PF3D7_1034400	flavoprotein subunit of succinate dehydrogenase	protein_coding	XP_001347618.1	-16.752	-15.2178	-14.8428	-15.6042		4.47949	2.78949e-60	8.54027e-59	4.91555	1.33434e-59	2.83886e-58	6.13584	1.0029e-61	1.46383e-60	1.81098	5.42818	2.23834	3.30321	5.84834	7.05199	1.81098	2.23834	3.30321	5.42818	5.84834	7.05199	172	272	597	2785	3695	9284	1.08353	1.67116	3.87668	17.3506	22.0384	58.1296	2.09537	3.16396	7.92403	25.1012	30.6905	80.5983
810492	XM_001347583	PF3D7_1034500	conserved Plasmodium protein, unknown function	protein_coding	XP_001347619.2	-13.1012	-21.403	-19.5619	-18.022		5.11662	3.81162e-55	9.52146e-54	5.08869	3.08466e-71	1.04649e-69	6.12655	1.8298e-71	4.21442e-70	2.56451	6.0317	2.01257	2.96177	6.04428	7.06474	2.56451	2.01257	2.96177	6.0317	6.04428	7.06474	337	222	457	4266	4242	9367	0.889555	0.57011	1.24013	11.1115	10.5758	24.5151	1.72025	1.07938	2.53485	16.0751	14.7278	33.9908
810493	XM_001347584	PF3D7_1034600	translation initiation factor IF-3, putative	protein_coding	XP_001347620.1	-17.2898	-14.7736	-35.6029	-22.5554		2.42653	3.26771e-45	4.62457e-44	2.31833	5.18982e-42	4.97292e-41	4.1043	3.58686e-78	1.072e-76	0.663067	3.47481	0.703874	0.953188	3.36676	5.10402	0.663067	0.703874	0.953188	3.47481	3.36676	5.10402	40	46	63	670	608	2354	0.513319	0.572196	0.828018	8.48068	7.35903	29.9446	0.992674	1.08333	1.69249	12.2691	10.2481	41.5189
810495	XM_024473295	PF3D7_1034800	conserved protein, unknown function	protein_coding	XP_024329105.1	-6.81268	-4.99759	-5.35704	-5.72244		4.40397	1.67943e-33	1.40306e-32	4.62175	1.81722e-25	8.86712e-25	5.38182	2.11911e-28	9.32519e-28	2.68065	5.24326	3.20206	3.81824	5.39235	6.15416	2.68065	3.20206	3.81824	5.24326	5.39235	6.15416	371	600	882	2442	2676	4950	4.39702	6.93756	10.7489	28.5366	29.9354	58.1219	8.50311	13.1347	21.9711	41.2841	41.6876	80.5876
810497	XM_001347588	PF3D7_1034900	methionine--tRNA ligase	protein_coding	XP_001347624.1	1.29489	1.13518	-1.46112	0.322983		9.09581	0.0687819	0.0888255	8.85668	0.371572	0.418686	9.34476	0.00765487	0.0101332	9.27247	8.90033	8.94807	9.0481	8.76554	9.59432	9.27247	8.94807	9.0481	8.90033	8.76554	9.59432	42330	36054	35557	31575	28339	54422	190.101	157.854	164.132	139.73	120.043	241.978	367.625	298.862	335.49	202.149	167.171	335.51
810498	XM_001347589	PF3D7_1035000	U2 snRNA/tRNA pseudouridine synthase, putative	protein_coding	XP_001347625.1	1.78842	1.93466	3.24471	2.3226		6.91773	5.09262e-05	9.16818e-05	6.72046	4.50963e-06	8.27893e-06	6.53723	1.00152e-15	2.66488e-15	7.28587	6.45444	7.12923	7.15939	6.18673	5.48374	7.28587	7.12923	7.15939	6.45444	6.18673	5.48374	10630	10167	9553	5741	4689	3084	42.7431	39.8546	39.481	22.7479	17.7817	12.2749	82.6581	75.4559	80.7002	32.9095	24.7626	17.0195
810499	XM_001347590	PF3D7_1035100	probable protein, unknown function	protein_coding	XP_001347626.1	26.4728	78.5131	140.978	81.9881		3.92608	8.55381e-69	4.12968e-67	4.24778	9.04836e-97	1.262e-94	4.11008	4.86955e-105	4.36607e-103	4.91794	1.07203	5.26422	5.1396	0.560689	0.311679	4.91794	5.26422	5.1396	1.07203	0.560689	0.311679	2004	2738	2305	73	31	17	14.2491	18.9841	16.8481	0.51118	0.203438	0.112757	27.5554	35.9421	34.4379	0.739529	0.283306	0.156341
810501	XM_001347592	PF3D7_1035300	glutamate-rich protein GLURP	protein_coding	XP_001347628.1	8.33405	55.8727	41.1254	35.1107		2.73666	1.72049e-32	1.37557e-31	3.06556	3.82409e-72	1.36176e-70	4.21596	3.25302e-83	1.20099e-81	3.68302	1.27472	4.11806	5.21887	0.368615	0.910343	3.68302	4.11806	5.21887	1.27472	0.368615	0.910343	812	1197	2439	94	19	62	2.62713	3.77846	8.11782	0.298126	0.055385	0.197377	5.08043	7.15368	16.5931	0.431302	0.077129	0.273668
810502	XM_001347593	PF3D7_1035400	merozoite surface protein 3	protein_coding	XP_001347629.1	2.97704	2.99766	2.64361	2.87277		3.44686	2.99302e-12	8.74735e-12	2.90905	8.39437e-12	2.16255e-11	3.49432	3.27548e-10	6.86402e-10	4.11088	2.69302	3.61003	4.11401	2.24443	2.8421	4.11088	3.61003	4.11401	2.69302	2.24443	2.8421	1116	820	1098	362	244	435	12.5578	9.00075	12.6977	4.01186	2.59049	4.83936	24.2848	17.0409	25.9545	5.80399	3.60748	6.7099
810503	XM_001347594	PF3D7_1035500	merozoite surface protein 6	protein_coding	XP_001347630.1	-1.12555	-1.04387	1.58599	-0.194479		6.10554	0.409555	0.457379	6.56928	0.764268	0.795149	6.63255	0.00128874	0.0018207	6.03919	6.20738	6.55298	6.93863	6.61428	6.28011	6.03919	6.55298	6.93863	6.20738	6.61428	6.28011	4440	6795	8188	4827	6329	5408	47.7056	71.1682	90.4187	51.0959	64.1392	57.5233	92.2547	134.741	184.818	73.9209	89.3195	79.7576
810504	XM_001347595	PF3D7_1035600	merozoite surface protein	protein_coding	XP_001347631.1	4.10006	8.44285	36.0456	16.1962		2.7519	2.17174e-17	8.40084e-17	3.39747	4.75833e-36	3.61446e-35	3.03563	5.25034e-66	9.31517e-65	3.55816	1.85902	4.30528	4.08019	1.6878	0.525815	3.55816	4.30528	4.08019	1.85902	1.6878	0.525815	739	1373	1071	174	145	31	6.94382	12.5838	10.3478	1.60342	1.28088	0.286521	13.4282	23.8246	21.1513	2.31968	1.78374	0.397269
810505	XM_001347596	PF3D7_1035700	duffy binding-like merozoite surface protein	protein_coding	XP_001347632.1	3.03131	48.747	68.2607	40.013		1.89416	2.70122e-10	6.97675e-10	1.81411	4.48699e-50	6.31069e-49	3.07637	9.96414e-77	2.77944e-75	2.70989	1.4994	2.965	4.13612	0.186368	0.311679	2.70989	2.965	4.13612	1.4994	0.186368	0.311679	380	498	1116	121	9	17	2.17244	2.77879	6.56738	0.680083	0.045134	0.090818	4.20114	5.26103	13.4239	0.983881	0.062854	0.125922
810507	XM_001347598	PF3D7_1035800	probable protein, unknown function	protein_coding	XP_001347634.1	4.62517	6.71356	20.7675	10.7021		8.24499	5.59974e-25	3.1734e-24	8.65717	2.89849e-36	2.21175e-35	8.28783	3.31985e-77	9.57986e-76	8.96534	6.76624	9.45875	9.2223	6.72332	4.89293	8.96534	9.45875	9.2223	6.76624	6.72332	4.89293	34200	51398	40129	7142	6831	2024	191.721	280.899	231.222	39.4487	36.1179	11.2325	370.756	531.821	472.624	57.0707	50.2974	15.5742
810508	XM_001347599	PF3D7_1035900	probable protein, unknown function	protein_coding	XP_001347635.1	8.0432	17.0215	12.7532	12.606		3.79005	2.58475e-36	2.46731e-35	3.83571	1.03882e-56	1.99081e-55	3.4541	3.53456e-47	2.94801e-46	4.67517	2.01808	4.80174	4.41164	1.36633	1.37226	4.67517	4.80174	4.41164	2.01808	1.36633	1.37226	1683	1967	1365	202	103	112	11.8606	13.5154	9.88422	1.39864	0.679977	0.776959	22.9365	25.5883	20.2036	2.02343	0.946928	1.07727
810509	XM_001347600	PF3D7_1036000	merozoite surface protein 11	protein_coding	XP_001347636.1	17.297	38.3362	64.5041	40.0458		4.18169	2.0373e-59	6.01724e-58	4.64904	3.56049e-85	2.23465e-83	4.82887	6.29745e-101	4.79084e-99	5.13948	1.57447	5.63864	5.83114	1.18377	0.899413	5.13948	5.63864	5.83114	1.57447	1.18377	0.899413	2348	3571	3764	131	83	61	23.109	34.2642	38.0865	1.26334	0.76897	0.586853	44.6889	64.8717	77.8498	1.82769	1.07086	0.813688
810512	XM_001347603	PF3D7_1036300	duffy binding-like merozoite surface protein 2	protein_coding	XP_001347639.1	4.40047	2.99935	12.3339	6.57792		0.626904	2.61939e-11	7.25824e-11	0.264748	1.4854e-06	2.83259e-06	0.539244	1.61043e-22	5.65847e-22	1.79288	0.640387	1.45938	1.86591	0.661955	0.278318	1.79288	1.45938	1.86591	0.640387	0.661955	0.278318	169	128	178	37	38	15	0.884065	0.653202	0.958404	0.185882	0.185313	0.073478	1.70964	1.23669	1.95901	0.268918	0.258065	0.101879
810514	XM_001347605	PF3D7_1036500	conserved Plasmodium protein, unknown function	protein_coding	XP_001347641.1	1.78884	2.96662	2.87309	2.54285		4.38977	8.29362e-05	0.000146679	4.93587	2.43748e-13	6.80678e-13	5.41115	7.62862e-13	1.81532e-12	4.79977	4.00096	5.54628	6.0021	4.03682	4.52098	4.79977	5.54628	6.0021	4.00096	4.03682	4.52098	1841	3345	4246	994	1006	1548	13.2275	23.4397	31.3686	7.03555	6.82028	11.016	25.5798	44.378	64.1184	10.1784	9.49784	15.274
810515	XM_001347606	PF3D7_1036600.1	conserved protein, unknown function	protein_coding	XP_001347642.2	-53.5796	-41.3674	-139.77	-78.2391		3.14255	8.0348e-74	5.30825e-72	3.17439	6.12827e-71	2.0651e-69	4.39775	2.61568e-109	2.85507e-107	0.401516	4.19306	0.509752	0.375389	4.21759	5.4192	0.401516	0.509752	0.375389	4.19306	4.21759	5.4192	22	31	20	1145	1149	2946	0.381058	0.536298	0.366811	20.3982	19.5926	52.7428	0.736903	1.01536	0.749772	29.5103	27.2844	73.1294
810516	XM_024473298	PF3D7_1036700	phosducin-like protein 2, putative	protein_coding	XP_024329108.1	-3.92816	-4.08348	-4.36374	-4.12512		5.33726	5.55487e-20	2.47041e-19	5.69286	3.82236e-21	1.56287e-20	6.15482	5.01709e-23	1.79166e-22	4.12059	6.03137	4.41567	4.78418	6.39359	6.86889	4.12059	4.41567	4.78418	6.03137	6.39359	6.86889	1124	1488	1787	4265	5422	8169	21.2881	27.4754	34.7841	79.5992	96.8682	153.21	41.1676	52.0185	71.0996	115.157	134.898	212.429
810517	XM_001347608	PF3D7_1036800	acetyl-CoA transporter, putative	protein_coding	XP_001347644.2	1.54991	3.65308	-2.56964	0.877785		2.23567	0.00779357	0.011402	2.38098	2.88809e-14	8.41131e-14	3.27607	1.47403e-09	2.99519e-09	2.7417	2.2233	3.18914	2.68007	1.6878	3.8974	2.7417	3.18914	2.68007	2.2233	1.6878	3.8974	390	594	364	243	145	980	2.63366	3.91539	2.52397	1.615	0.920382	6.56157	5.09306	7.41292	5.15906	2.33643	1.28171	9.09779
810518	XM_024473299	PF3D7_1036900	conserved Plasmodium protein, unknown function	protein_coding	XP_024329109.1	1.20261	-1.01919	2.1207	0.768038		11.8029	0.193013	0.231403	11.4217	0.893258	0.91067	11.2116	1.54732e-07	2.82512e-07	11.9302	11.6641	11.4085	11.6547	11.4359	10.5706	11.9302	11.4085	11.6547	11.6641	11.4359	10.5706	267487	198758	216906	214835	180750	107141	635.637	460.464	529.801	503.058	405.129	252.073	1229.22	871.787	1082.93	727.779	564.178	349.506
810519	XM_024473300	PF3D7_1037000	DNA polymerase zeta catalytic subunit, putative	protein_coding	XP_024329110.1	3.68436	3.39582	1.95638	3.01219		6.81483	8.60396e-19	3.59405e-18	6.74275	8.30349e-17	2.77945e-16	6.85596	3.06871e-06	5.21774e-06	7.47611	5.61625	7.37857	7.26937	5.6354	6.31008	7.47611	7.37857	7.26937	5.61625	5.6354	6.31008	12138	12099	10315	3182	3179	5523	21.7842	21.1699	19.0272	5.626	5.38142	9.81314	42.1271	40.0805	38.8922	8.13917	7.49411	13.6062
810520	XM_001347611	PF3D7_1037100	pyruvate kinase 2	protein_coding	XP_001347647.1	-9.65994	-7.19511	-5.63079	-7.49528		6.98414	3.45223e-48	5.66459e-47	7.3702	2.40432e-38	2.02892e-37	7.55409	1.22037e-30	5.72127e-30	4.62914	7.84802	5.37054	5.84985	8.18727	8.32251	4.62914	5.37054	5.84985	7.84802	8.18727	8.32251	1628	2953	3814	15191	18959	22497	8.72016	15.4225	21.0033	80.198	95.8081	119.335	16.8634	29.1991	42.9313	116.023	133.421	165.462
810522	XM_024473301	PF3D7_1037200	conserved Plasmodium protein, unknown function	protein_coding	XP_024329111.1	1.12137	4.20012	1.88278	2.40142		1.27303	0.55795	0.603114	1.69064	1.20039e-14	3.56637e-14	1.99064	0.000170554	0.000256546	1.81697	1.70048	2.62153	2.62205	1.15428	1.90218	1.81697	2.62153	2.62205	1.70048	1.15428	1.90218	173	377	347	149	80	193	0.972329	2.06788	2.00795	0.825681	0.421336	1.07724	1.88033	3.91508	4.10431	1.19452	0.586747	1.49362
810523	XM_001347614	PF3D7_1037300	ADP/ATP transporter on adenylate translocase	protein_coding	XP_001347650.1	-2.28447	-2.05549	-2.54174	-2.2939		9.27936	9.05513e-09	2.13555e-08	9.34257	4.92216e-07	9.68043e-07	9.14204	1.00878e-10	2.15627e-10	8.56744	9.75717	8.73451	8.32201	9.77225	9.66509	8.56744	8.73451	8.32201	9.75717	9.77225	9.66509	25940	31083	21469	57238	57008	57162	343.309	401.056	292.052	746.468	711.656	749.022	663.903	759.31	596.964	1079.92	991.044	1038.54
810524	XM_001347615	PF3D7_1037400	conserved Plasmodium protein, unknown function	protein_coding	XP_001347651.1	-9.26726	-3.34212	-3.72205	-5.44381		3.94333	7.92125e-41	9.25412e-40	3.77977	5.62698e-15	1.70302e-14	3.88121	2.40359e-17	6.84151e-17	1.99645	4.84428	2.87107	2.85322	4.46684	4.59568	1.99645	2.87107	2.85322	4.84428	4.46684	4.59568	205	462	419	1836	1378	1634	0.683638	1.50351	1.43528	6.0406	4.33827	5.40165	1.32204	2.84656	2.93376	8.73898	6.04143	7.48954
810525	XM_001347616	PF3D7_1037500	dynamin-like protein	protein_coding	XP_001347652.1	4.58191	6.23112	5.06339	5.29214		3.29488	5.39313e-21	2.53246e-20	3.97476	4.72592e-30	2.83499e-29	4.39924	1.75357e-25	6.83595e-25	4.09249	2.17104	4.80879	5.178	2.41577	2.99111	4.09249	4.80879	5.178	2.17104	2.41577	2.99111	1101	1977	2369	232	283	490	6.19491	10.846	13.7044	1.28291	1.49849	2.72855	11.9799	20.5344	28.0122	1.856	2.08678	3.78321
810526	XM_001347617	PF3D7_1037600	TFIIH basal transcription factor complex helicase XPB subunit, putative	protein_coding	XP_001347653.1	-1.67428	-1.98234	-1.208	-1.62154		8.1011	0.000306385	0.000514946	7.91135	1.82323e-06	3.4506e-06	7.35058	0.184514	0.211565	7.6888	8.42953	7.34366	7.2173	8.32647	7.48825	7.6888	7.34366	7.2173	8.42953	8.32647	7.48825	14077	11808	9947	22765	20886	12587	63.4321	51.8726	46.0709	101.081	88.7711	56.1525	122.667	98.2093	94.1702	146.235	123.622	77.857
810528	XM_001347619	PF3D7_1037800	dynein intermediate chain, putative	protein_coding	XP_001347655.2	2.41365	6.7446	1.7082	3.62215		2.07332	2.29184e-07	4.88427e-07	2.11011	7.4863e-25	3.54116e-24	1.63293	0.00218451	0.00302828	2.78814	1.78509	3.07908	2.28639	1.07256	1.70914	2.78814	3.07908	2.28639	1.78509	1.07256	1.70914	405	545	261	162	72	160	1.71029	2.24476	1.13129	0.672428	0.286928	0.668665	3.30743	4.24996	2.3124	0.972806	0.399573	0.927122
810529	XM_001347620,XM_024473303	PF3D7_1038000.1	antigen UB05	protein_coding	XP_001347656.2;XP_024329112.1	-2.25161	-3.58543	-5.01991	-3.61898		9.09932	1.61915e-08	3.75509e-08	9.01028	2.66668e-18	9.54341e-18	8.85654	2.3154e-27	9.72041e-27	8.40236	9.57095	7.81957	7.27602	9.65711	9.59622	8.40236	7.81957	7.27602	9.57095	9.65711	9.59622	23128	16451	10363	50299	52630	54494	768.57	532.891	353.905	1646.99	1649.61	1792.76	1486.29	1008.91	723.392	2382.71	2297.23	2485.71
810531	XM_001347622	PF3D7_1038400	gametocyte-specific protein	protein_coding	XP_001347658.2	9.36339	24.6634	81.3116	38.4461		2.90211	4.78048e-36	4.4698e-35	2.62279	1.69152e-53	2.79379e-52	3.93305	2.27645e-93	1.20317e-91	3.85284	1.2837	3.67324	4.96047	0.560689	0.452932	3.85284	3.67324	4.96047	1.2837	0.560689	0.452932	922	860	2028	95	31	26	0.385065	0.35002	0.870731	0.038788	0.011882	0.010737	0.744652	0.662686	1.7798	0.056115	0.016547	0.014887
810532	XM_001347623	PF3D7_1038500	Plasmodium exported protein, unknown function	protein_coding	XP_001347659.1	-9.24222	-7.66914	-10.9235	-9.27828		2.84886	1.52113e-35	1.38614e-34	2.90483	7.67818e-32	4.94046e-31	3.6781	3.54666e-44	2.62651e-43	1.2632	3.8029	1.44497	1.65066	3.83012	4.60832	1.2632	1.44497	1.65066	3.8029	3.83012	4.60832	96	126	144	858	863	1649	1.01574	1.30199	1.56726	9.00724	8.67337	17.3926	1.96427	2.46503	3.20353	13.0308	12.0784	24.1153
810533	XM_001347624	PF3D7_1038600	Plasmodium exported protein, unknown function	protein_coding	XP_001347660.2	32.5502	40.7541	51.3838	41.5627		3.67015	2.95867e-71	1.63247e-69	4.0903	9.91509e-81	4.88075e-79	4.33139	7.52191e-90	3.49699e-88	4.6801	0.811523	5.0945	5.33814	0.857623	0.820493	4.6801	5.0945	5.33814	0.811523	0.857623	0.820493	1689	2426	2655	50	53	54	13.0007	18.2087	21.0121	0.37621	0.38305	0.410158	25.1412	34.4741	42.9494	0.544266	0.533431	0.568694
810534	XM_001347625	PF3D7_1038700	Plasmodium exported protein, unknown function	protein_coding	XP_001347661.3	18.5282	44.1912	23.8112	28.8435		5.52066	9.33573e-68	4.18524e-66	5.63199	7.97209e-97	1.14365e-94	5.61369	8.8556e-77	2.48402e-75	6.46025	2.51007	6.61325	6.56897	1.67401	2.30554	6.46025	6.61325	6.56897	2.51007	1.67401	2.30554	5968	7088	6322	311	143	278	66.0728	76.5056	71.9461	3.38401	1.4846	3.03693	127.774	144.846	147.06	4.89567	2.06743	4.21078
810535	XM_001347626	PF3D7_1038800	RESA-like protein with PHIST and DnaJ domains	protein_coding	XP_001347662.1	15.7333	24.4442	67.1623	35.78		8.54508	1.76175e-66	7.49639e-65	8.447	1.18742e-83	6.79643e-82	8.72322	1.93365e-123	3.59588e-121	9.4581	5.51221	9.39113	9.70356	4.82913	3.74395	9.4581	9.39113	9.70356	5.51221	4.82913	3.74395	48152	49041	56045	2956	1790	874	211.032	209.537	252.466	12.7627	7.39846	3.79173	408.102	396.711	516.049	18.4639	10.303	5.25734
810536	XM_001347627	PF3D7_1038900	esterase, putative	protein_coding	XP_001347663.1	2.97953	2.8006	1.26576	2.34863		3.13881	5.72649e-12	1.64772e-11	3.67704	2.31957e-11	5.8408e-11	4.20642	0.110632	0.130395	3.82193	2.43551	4.30727	4.43264	2.9469	4.11025	3.82193	4.30727	4.43264	2.43551	2.9469	4.11025	901	1375	1386	292	438	1147	9.99522	14.8787	15.8082	3.1838	4.58395	12.6071	19.3291	28.1695	32.3123	4.60604	6.38355	17.4801
810537	XM_001347628	PF3D7_1039000	serine/threonine protein kinase, FIKK family	protein_coding	XP_001347664.1	-1.5139	-2.00351	1.13151	-0.7953		10.4789	0.00353789	0.00536831	10.3583	1.19289e-06	2.29307e-06	9.93352	0.383465	0.42048	10.1502	10.748	9.77327	10.0212	10.775	9.84317	10.1502	9.77327	10.0212	10.748	10.775	9.84317	77837	63936	69867	113818	114297	64681	340.384	272.578	314.047	490.459	471.445	280.044	658.247	516.066	641.921	709.55	656.529	388.288
810547	XM_001347638	PF3D7_1039700	Pfmc-2TM Maurer's cleft two transmembrane protein	protein_coding	XP_001347674.2	-4.27613	-4.63882	-2.86176	-3.92557		1.36149	9.19726e-14	2.9209e-13	1.56166	4.8242e-16	1.54775e-15	1.62058	6.08963e-09	1.20094e-08	0.972829	2.35689	1.02787	1.36463	2.54259	2.4623	0.972829	1.02787	1.36463	2.35689	2.54259	2.4623	66	76	106	273	315	318	1.13013	1.26102	1.86444	4.63077	5.11116	5.40792	2.18549	2.38746	3.81097	6.69937	7.11774	7.49823
810548	XM_001347639	PF3D7_1039800	exported protein family 3	protein_coding	XP_001347675.1	1.36054	1.42853	3.47259	2.08722		1.70345	0.0749107	0.0962946	1.42886	0.0473676	0.061234	0.773519	1.61057e-09	3.2647e-09	2.23862	1.90046	2.04638	1.8541	1.67401	0.808858	2.23862	2.04638	1.8541	1.90046	1.67401	0.808858	255	229	176	181	143	53	4.40388	3.8527	3.12503	3.07657	2.31901	0.899719	8.51638	7.29423	6.38765	4.4509	3.22943	1.24748
810549	XM_001347640	PF3D7_1039900	exported protein family 4	protein_coding	XP_001347676.1	1.69437	1.80898	3.39537	2.29957		4.33285	0.000360302	0.000601222	4.29243	6.25458e-05	0.00010581	3.56975	5.08938e-15	1.31856e-14	4.71737	3.99414	4.71127	4.27104	3.89989	2.67592	4.71737	4.71127	4.27104	3.99414	3.89989	2.67592	1735	1843	1232	989	909	380	22.4421	23.2376	16.3771	12.6028	11.0828	4.86039	43.3994	43.9952	33.4753	18.2326	15.4337	6.73905
810563	XM_001347654	PF3D7_1041300	erythrocyte membrane protein 1, PfEMP1	protein_coding	XP_001347690.2	-1.23775	-1.15457	-1.26006	-1.21746		5.50303	0.139251	0.171494	5.91886	0.316796	0.362248	6.24241	0.106555	0.12599	5.37524	5.67627	5.83627	6.08686	6.04025	6.41597	5.37524	5.83627	6.08686	5.67627	6.04025	6.41597	2777	4106	4507	3320	4230	5949	5.05593	7.28915	8.43411	5.9555	7.26426	10.724	9.77735	13.8004	17.2396	8.61587	10.1161	14.8692
810564	XM_001347685	PF3D7_1103500	CPW-WPC family protein	protein_coding	XP_001347721.2	18.6198	26.5606	26.6661	23.9488		2.77925	5.33347e-50	9.66764e-49	2.93877	2.71071e-58	5.5327e-57	2.3641	2.88771e-52	2.94101e-51	3.80396	0.760994	3.97237	3.44381	0.63374	0.452932	3.80396	3.97237	3.44381	0.760994	0.63374	0.452932	889	1075	665	46	36	26	6.08246	7.16668	4.67178	0.307294	0.230608	0.171889	11.7625	13.5685	9.54925	0.444564	0.321143	0.238329
810568	XM_001347671	PF3D7_1101800	exported protein family 1	protein_coding	XP_001347707.1	6.9688	7.49352	24.6748	13.0457		1.39283	3.32299e-21	1.57255e-20	1.13287	1.3374e-20	5.32519e-20	1.03439	2.37732e-34	1.29463e-33	2.46892	0.721901	2.26321	2.29077	0.590354	0.20919	2.46892	2.26321	2.29077	0.721901	0.590354	0.20919	311	278	262	43	33	11	4.39164	3.81996	3.79824	0.587045	0.43012	0.148193	8.49271	7.23225	7.76371	0.849283	0.598981	0.205474
810569	XM_001347670	PF3D7_1101700	Pfmc-2TM Maurer's cleft two transmembrane protein	protein_coding	XP_001347706.1	-8.51702	-6.27325	-5.16705	-6.65244		4.13122	3.91095e-39	4.21392e-38	4.00277	1.79537e-30	1.09666e-29	4.26227	9.00587e-26	3.55771e-25	2.22518	5.01436	2.43352	2.85025	4.83921	5.04882	2.22518	2.43352	2.85025	5.01436	4.83921	5.04882	252	322	418	2074	1803	2263	4.33786	5.40157	7.38796	35.2002	29.2956	38.5937	8.38871	10.2267	15.1012	50.9244	40.7968	53.5112
810570	XM_001347669	PF3D7_1101600	exported protein family 3	protein_coding	XP_001347705.1	1.19205	1.36157	3.0923	1.88197		1.5493	0.330634	0.376027	1.28549	0.0924601	0.115111	0.477488	2.36053e-07	4.26493e-07	2.05332	1.86502	1.91657	1.61611	1.60302	0.737005	2.05332	1.91657	1.61611	1.86502	1.60302	0.737005	216	203	139	175	133	47	3.73013	3.41106	2.46271	2.96698	2.16613	0.79224	7.21346	6.45809	5.03386	4.29235	3.01653	1.09846
810572	XM_001347668	PF3D7_1101500	exported protein family 4	protein_coding	XP_001347704.2	1.68106	1.75961	3.40967	2.28345		4.61627	0.000403918	0.000670658	4.51114	0.000123976	0.000204429	3.792	2.16767e-15	5.68942e-15	4.98725	4.26847	4.90869	4.48432	4.12941	2.86194	4.98725	4.90869	4.48432	4.26847	4.12941	2.86194	2106	2124	1439	1210	1077	442	27.2351	26.7816	19.1236	15.4139	13.1314	5.65505	52.6682	50.7051	39.0892	22.2994	18.2866	7.84088
810574	XM_001347665	PF3D7_1101100	rifin	protein_coding	XP_001347701.1	45.2455	81.0264	38.5917	54.9545		0.557244	2.74937e-31	2.06038e-30	1.00009	3.75693e-40	3.38056e-39	1.51878	3.44761e-45	2.68796e-44	1.93173	0.0846154	2.28361	2.70986	0.0648348	0.191378	1.93173	2.28361	2.70986	0.0846154	0.0648348	0.191378	193	283	373	4	3	10	2.19476	3.14577	4.3685	0.038821	0.030258	0.102132	4.24431	5.95581	8.92933	0.056163	0.042137	0.141608
810578	XM_001347662	PF3D7_1100800	Pfmc-2TM Maurer's cleft two transmembrane protein	protein_coding	XP_001347698.2	-1.53806	-1.46479	-1.01671	-1.33985		0.484449	0.04308	0.0574057	0.423275	0.0661305	0.0836376	0.904639	0.966827	0.975179	1.05615	1.41204	1.04708	1.49964	1.35773	1.51515	1.05615	1.04708	1.49964	1.41204	1.35773	1.51515	74	78	123	110	102	131	1.26109	1.3001	2.16693	1.86615	1.653	2.22545	2.43873	2.46144	4.42926	2.69977	2.30195	3.08564
810584	XM_001347656	PF3D7_1100200	erythrocyte membrane protein 1, PfEMP1	protein_coding	XP_001347692.1	32.9957	58.2692	16.4163	35.8937		1.6526	6.61939e-44	8.88661e-43	1.89827	5.71055e-53	9.1606e-52	1.58606	6.18353e-36	3.56049e-35	2.8153	0.240272	3.04364	2.72615	0.16681	0.422716	2.8153	3.04364	2.72615	0.240272	0.16681	0.422716	414	530	378	12	8	24	0.551262	0.688439	0.517949	0.015651	0.008996	0.031164	1.06605	1.30341	1.0587	0.022642	0.012528	0.04321
810585	XM_001347655	PF3D7_1100100	erythrocyte membrane protein 1, PfEMP1	protein_coding	XP_001347691.1	-1.10325	1.04678	1.04356	0.329029		4.29746	0.506795	0.554142	4.77481	0.755843	0.7872	5.10898	0.770259	0.796268	4.29794	4.43283	4.85655	5.17859	4.79291	5.11882	4.29794	4.85655	5.17859	4.43283	4.79291	5.11882	1280	2046	2370	1364	1744	2379	2.34267	3.65198	4.46028	2.45972	3.01169	4.31183	4.53034	6.91421	9.11694	3.55849	4.19405	5.97847
810586	XM_001347674	PF3D7_1102200	DnaJ protein, putative	protein_coding	XP_001347710.1	13.29	12.7824	15.5999	13.8908		4.29094	2.07177e-52	4.37074e-51	4.7078	5.277e-53	8.49225e-52	4.97602	1.7727e-60	2.46557e-59	5.22298	1.90046	5.62632	5.90956	2.25836	2.25927	5.22298	5.62632	5.90956	1.90046	2.25836	2.25927	2492	3540	3978	181	247	267	17.56	24.3261	28.8226	1.253	1.64116	1.86318	33.9582	46.056	58.9142	1.81272	2.28547	2.58335
810588	XM_001347675	PF3D7_1102300	Plasmodium exported protein, unknown function	protein_coding	XP_001347711.2	4.19828	5.87929	23.3408	11.1394		5.78819	7.26254e-22	3.56106e-21	5.28507	1.383e-30	8.50986e-30	5.30032	7.60443e-75	1.97833e-73	6.4952	4.47557	6.07849	6.25797	3.62325	2.08211	6.4952	6.07849	6.25797	4.47557	3.62325	2.08211	6116	4870	5083	1407	739	228	58.754	45.6113	50.1916	13.314	6.6933	2.16674	113.621	86.3549	102.593	19.2615	9.32101	3.00425
810589	XM_001347676	PF3D7_1102400	phosphopantothenate--cysteine ligase, putative	protein_coding	XP_001347712.1	1.49129	1.31678	1.73147	1.51318		6.73853	0.00522803	0.00778007	7.0824	0.0536967	0.0687608	7.15972	0.000126597	0.000191921	7.00903	6.43795	7.2763	7.5097	6.88223	6.72347	7.00903	7.2763	7.5097	6.43795	6.88223	6.72347	8762	11266	12197	5675	7634	7379	52.9775	66.4097	75.8056	33.8096	43.5401	44.175	102.45	125.732	154.949	48.9126	60.6335	61.2498
810590	XM_001347677	PF3D7_1102500	Plasmodium exported protein (PHISTb), unknown function	protein_coding	XP_001347713.1	11.4253	14.6567	17.4327	14.5049		8.97201	1.31829e-54	3.19765e-53	9.20354	7.0218e-64	1.83627e-62	9.15891	1.5769e-70	3.41276e-69	9.85243	6.35442	10.1095	10.0797	6.25373	5.9777	9.85243	10.1095	10.0797	6.35442	6.25373	5.9777	63309	80737	72760	5352	4915	4372	404.872	503.37	478.274	33.7225	29.6455	27.6786	782.956	953.02	977.606	48.7866	41.284	38.3771
810591	XM_001347678	PF3D7_1102600	Plasmodium exported protein, unknown function	protein_coding	XP_001347714.1	3.06166	4.49707	2.56312	3.37395		5.20304	4.21187e-14	1.36702e-13	5.64593	1.23287e-23	5.57178e-23	5.90745	1.10754e-10	2.36334e-10	5.81981	4.25712	6.37265	6.44822	4.2632	5.11587	5.81981	6.37265	6.44822	4.25712	4.2632	5.11587	3804	5988	5809	1200	1188	2374	55.897	85.7793	87.7326	17.37	16.4533	34.5383	108.096	162.404	179.328	25.1293	22.9127	47.8882
810592	XM_001347679	PF3D7_1102700	early transcribed membrane protein 11.1	protein_coding	XP_001347715.1	-1.58745	-2.02285	-1.10167	-1.57066		10.087	0.00116615	0.00185292	10.0871	8.56257e-07	1.65995e-06	9.34875	0.494764	0.532407	9.71716	10.3832	9.49315	9.27948	10.5085	9.41895	9.71716	9.49315	9.27948	10.3832	10.5085	9.41895	57637	52640	41754	88375	95012	48185	2504.05	2229.58	1864.56	3783.4	3893.41	2072.61	4842.41	4221.21	3811.22	5473.48	5421.92	2873.73
810593	XM_001347680	PF3D7_1102800	early transcribed membrane protein 11.2	protein_coding	XP_001347716.1	-1.17969	-1.5199	1.05705	-0.547511		11.4007	0.243612	0.285256	11.2352	0.00322985	0.00472525	10.2625	0.695424	0.727746	11.2771	11.5154	10.9025	10.303	11.5063	10.2231	11.2771	10.9025	10.303	11.5154	11.5063	10.2231	170073	139946	84953	193789	189790	84187	7155.55	5740.29	3673.86	8034.25	7531.67	3506.86	13837.7	10868	7509.47	11623.2	10488.5	4862.36
810594	XM_001347681	PF3D7_1102900	Plasmodium exported protein (hyp11), unknown function	protein_coding	XP_001347717.2	-2.40629	-2.77394	-2.41578	-2.532		5.65632	1.78649e-09	4.40785e-09	5.45202	3.81977e-12	9.99952e-12	5.39958	1.68175e-09	3.40624e-09	4.93524	6.17428	4.59612	4.6835	6.02946	5.92276	4.93524	4.59612	4.6835	6.17428	6.02946	5.92276	2029	1696	1662	4716	4198	4206	37.5291	30.5878	31.5969	85.9825	73.2692	77.0436	72.5752	57.9113	64.5849	124.392	102.034	106.823
810595	XM_001347682	PF3D7_1103000	conserved Plasmodium protein, unknown function	protein_coding	XP_001347718.1	-2.59597	-2.21097	-5.51483	-3.44059		0.143589	3.27951e-05	5.97289e-05	-0.078273	0.000851424	0.00130934	0.318354	1.76084e-12	4.11792e-12	0.676296	1.35357	0.654608	0.455741	1.18377	1.61206	0.676296	0.654608	0.455741	1.35357	1.18377	1.61206	41	42	25	103	83	145	1.76592	1.74877	1.11021	4.40824	3.39593	6.22727	3.415	3.31091	2.26931	6.37744	4.72914	8.63427
810596	XM_001347683	PF3D7_1103100	60S acidic ribosomal protein P1, putative	protein_coding	XP_001347719.1	-4.26793	-5.81436	-4.67439	-4.91889		9.87863	7.73427e-23	3.99525e-22	10.1239	8.10998e-32	5.20719e-31	9.82329	2.348e-25	9.11073e-25	8.48538	10.5758	8.35972	8.32328	10.8957	10.5445	8.48538	8.35972	8.32328	10.5758	10.8957	10.5445	24502	23955	21488	101006	124279	105217	822.947	784.403	741.846	3343.02	3937.23	3498.95	1591.44	1485.09	1516.35	4836.37	5482.95	4851.39
810597	XM_001347684	PF3D7_1103400	FeS cluster assembly protein SufD	protein_coding	XP_001347720.1	2.17727	2.03326	3.36591	2.52548		7.60753	6.41878e-08	1.42858e-07	7.65832	7.7316e-07	1.5035e-06	7.87098	1.01927e-16	2.83688e-16	8.06742	6.9512	8.08632	8.49953	7.06799	6.75792	8.06742	8.08632	8.49953	6.9512	7.06799	6.75792	18322	19807	24289	8128	8692	7559	50.0561	52.7559	68.2066	21.8808	22.3959	20.4459	96.8003	99.8815	139.416	31.6551	31.1883	28.3488
810600	XM_001347687	PF3D7_1103600	actin-like protein, putative	protein_coding	XP_001347723.1	2.31887	2.4082	3.93117	2.88608		6.82435	6.00839e-09	1.43589e-08	7.00852	1.23627e-09	2.82178e-09	6.89752	1.87359e-20	6.06921e-20	7.31576	6.11422	7.51498	7.57783	6.25807	5.62479	7.31576	7.51498	7.57783	6.11422	6.25807	5.62479	10854	13306	12790	4521	4930	3408	86.7661	103.695	105.086	35.6112	37.1667	26.9682	167.791	196.323	214.799	51.519	51.7579	37.3922
810602	XM_001347689	PF3D7_1103800	CCR4-NOT transcription complex subunit 1, putative	protein_coding	XP_001347725.1	-3.8021	-3.84852	-2.77965	-3.47676		7.15232	1.23986e-19	5.43223e-19	7.09418	6.08144e-20	2.33984e-19	7.41758	1.91354e-12	4.47086e-12	5.91251	7.82158	5.84178	6.51491	7.76738	7.97969	5.91251	5.84178	6.51491	7.82158	7.76738	7.97969	4061	4122	6087	14914	14155	17724	4.81353	4.76265	7.41538	17.4194	15.8248	20.7997	9.30858	9.01703	15.1573	25.2008	22.0374	28.8394
810603	XM_001347690	PF3D7_1103900	conserved Plasmodium protein, unknown function	protein_coding	XP_001347726.1	-1.85272	-1.93055	-1.41916	-1.73414		-2.07149	0.214446	0.254205	-3.20053	0.559728	0.605297	-3.30009	0.759851	0.786967	0.196433	0.346898	0.0768116	0.083299	0.146984	0.117844	0.196433	0.0768116	0.083299	0.346898	0.146984	0.117844	10	4	4	18	7	6	0.644037	0.214686	0.217162	1.10447	0.402769	0.358319	1.24546	0.406461	0.443885	1.59784	0.560891	0.496819
810604	XM_001347691	PF3D7_1104000	phenylalanine--tRNA ligase beta subunit	protein_coding	XP_001347727.1	-1.8221	-2.13401	-1.79993	-1.91868		8.44134	2.70584e-05	4.96747e-05	8.48372	1.28923e-07	2.63031e-07	8.20992	3.93889e-05	6.22511e-05	7.9503	8.81327	7.84192	7.73118	8.93214	8.57611	7.9503	7.84192	7.73118	8.81327	8.93214	8.57611	16888	16709	14232	29722	31816	26834	108.174	104.339	93.6971	187.594	192.219	170.172	209.19	197.543	191.52	271.394	267.683	235.948
810605	XM_001347693	PF3D7_1104200	chromatin remodeling protein	protein_coding	XP_001347729.1	1.64604	1.38724	2.26771	1.767		7.8374	0.000483303	0.000797982	7.45494	0.0216573	0.0290132	7.39621	1.34949e-08	2.61412e-08	8.15743	7.44169	7.67862	7.8751	7.20912	6.70162	8.15743	7.67862	7.8751	7.44169	7.20912	6.70162	19506	14913	15732	11446	9592	7267	54.6351	40.7225	45.2914	31.5896	25.3397	20.1519	105.655	77.0991	92.577	45.701	35.2878	27.9411
810606	XM_001347694	PF3D7_1104300	conserved Plasmodium protein, unknown function	protein_coding	XP_001347730.2	1.34858	1.6428	1.07724	1.35621		4.618	0.0410836	0.0549349	4.93092	0.000665273	0.0010316	5.64056	0.605958	0.64161	4.86621	4.45187	5.28106	5.72003	4.58852	5.61481	4.86621	5.28106	5.72003	4.45187	4.58852	5.61481	1931	2771	3480	1383	1505	3384	6.75708	9.45429	12.5177	4.76673	4.96777	11.7256	13.0671	17.8996	25.5866	6.89606	6.91807	16.2578
810607	XM_001347695	PF3D7_1104400	uncharacterized protein	protein_coding	XP_001347731.1	1.6371	1.82761	2.22511	1.8966		7.04729	0.000573989	0.000942138	7.12495	2.62097e-05	4.54882e-05	7.10261	2.92304e-08	5.57197e-08	7.36791	6.66231	7.50296	7.57446	6.63956	6.42981	7.36791	7.50296	7.57446	6.66231	6.63956	6.42981	11256	13195	12760	6641	6442	6007	105.851	120.973	123.347	61.5424	57.1372	55.9268	204.698	229.036	252.125	89.0339	79.5687	77.544
810608	XM_001347696	PF3D7_1104500	WD repeat-containing protein, putative	protein_coding	XP_001347732.1	-1.54718	2.06112	-5.5392	-1.67508		-1.98477	0.395171	0.442595	-2.53669	0.186747	0.221668	-1.23648	2.31642e-06	3.97089e-06	0.232702	0.346898	0.252653	0.16205	0.126881	0.737005	0.232702	0.252653	0.16205	0.346898	0.126881	0.737005	12	14	8	18	6	47	0.068411	0.08452	0.044965	0.10937	0.034954	0.284292	0.132296	0.16002	0.09191	0.158227	0.048677	0.394178
810609	XM_001347697	PF3D7_1104600	radial spoke head protein, putative	protein_coding	XP_001347733.1	8.86856	6.60576	-2.52656	4.31592		-0.21831	1.09481e-13	3.46977e-13	0.127044	5.71215e-13	1.5562e-12	0.213313	3.7489e-05	5.93792e-05	1.31486	0.221709	1.50179	0.712778	0.351392	1.38799	1.31486	1.50179	0.712778	0.221709	0.351392	1.38799	102	134	43	11	18	114	0.627226	0.806486	0.2692	0.066184	0.102417	0.6993	1.21295	1.5269	0.550252	0.095749	0.142625	0.969598
810610	XM_001347698,XM_024473306	PF3D7_1104700.1	DNA-directed RNA polymerase III subunit RPC8, putative	protein_coding	XP_001347734.2;XP_024329114.1	-4.05268	-4.85935	-5.95526	-4.95576		6.77588	3.23969e-21	1.53748e-20	7.08148	3.03336e-26	1.53844e-25	7.17774	2.8044e-32	1.39969e-31	5.47134	7.46555	5.56139	5.41351	7.81773	7.95928	5.47134	5.56139	5.41351	7.46555	7.81773	7.95928	2973	3381	2801	11638	14660	17474	63.5671	70.4507	61.5595	245.186	295.657	369.889	122.928	133.383	125.829	354.713	411.729	512.861
810611	XM_001347699	PF3D7_1104800	metabolite/drug transporter, putative	protein_coding	XP_001347735.1	-3.53293	-2.8908	-2.36464	-2.92945		7.0306	8.50012e-18	3.37384e-17	7.2405	2.95283e-13	8.20484e-13	6.90479	2.66925e-09	5.35023e-09	5.87464	7.6778	6.29867	6.17406	7.81812	7.40412	5.87464	6.29867	6.17406	7.6778	7.81812	7.40412	3954	5685	4792	13493	14664	11870	37.8031	52.9905	47.0895	127.131	132.254	112.372	73.105	100.326	96.2524	183.921	184.176	155.807
810612	XM_001347700	PF3D7_1104900	calcium/calmodulin-dependent protein kinase, putative	protein_coding	XP_001347736.1	-1.0587	-1.14148	-1.47631	-1.2255		5.2945	0.694482	0.731531	5.56852	0.358533	0.405358	6.23349	0.00663067	0.00885441	5.28906	5.36931	5.50126	5.94826	5.68823	6.50271	5.28906	5.50126	5.94826	5.36931	5.68823	6.50271	2612	3240	4088	2671	3300	6322	6.44018	7.78687	10.3584	6.48811	7.67479	15.4334	12.4542	14.7427	21.1729	9.3864	10.6878	21.3988
810613	XM_001347701	PF3D7_1105000	histone H4	protein_coding	XP_001347737.1	-2.12203	-2.35779	-1.85163	-2.11048		7.86969	1.64303e-07	3.53152e-07	7.84668	2.68866e-09	6.02667e-09	7.42649	1.72096e-05	2.79913e-05	7.23663	8.31701	7.10951	6.92635	8.34093	7.80969	7.23663	7.10951	6.92635	8.31701	8.34093	7.80969	10271	10028	8118	21052	21097	15746	394.721	375.722	320.655	797.259	764.754	599.129	763.326	711.346	655.428	1153.4	1064.99	830.709
810614	XM_001347702	PF3D7_1105100	histone H2B	protein_coding	XP_001347738.1	-2.70746	-2.43787	-2.09327	-2.41287		7.91918	6.19722e-12	1.77402e-11	8.02615	6.55299e-10	1.51975e-09	7.8679	2.70364e-07	4.87082e-07	7.03958	8.4696	7.25399	7.24809	8.53404	8.30889	7.03958	7.25399	7.24809	8.4696	8.53404	8.30889	8951	11092	10163	23408	24128	22285	303.186	366.277	353.823	781.309	770.864	747.351	586.312	693.464	723.224	1130.33	1073.5	1036.22
810615	XM_001347703	PF3D7_1105200	WD repeat-containing protein WRAP73, putative	protein_coding	XP_001347739.2	-1.34234	-1.35001	-4.36297	-2.35177		1.14792	0.119378	0.148696	0.990495	0.12083	0.147685	2.37187	1.56771e-17	4.50829e-17	1.51955	1.81016	1.41569	1.54442	1.70146	3.22795	1.51955	1.41569	1.54442	1.81016	1.70146	3.22795	128	122	129	166	147	590	1.09756	1.01686	1.13851	1.40705	1.18967	5.0236	2.12251	1.92521	2.32715	2.03559	1.65673	6.96536
810616	XM_001347704	PF3D7_1105300	conserved Plasmodium protein, unknown function	protein_coding	XP_001347740.2	-1.05076	1.01706	-1.83339	-0.622364		3.7067	0.748737	0.780284	3.64554	0.913586	0.929136	3.94675	5.12473e-05	8.02347e-05	3.77658	3.84293	3.76459	3.56831	3.742	4.38655	3.77658	3.76459	3.56831	3.84293	3.742	4.38655	871	921	731	884	808	1404	4.7605	4.90855	4.10335	4.76002	4.16412	7.59688	9.20602	9.29324	8.38737	6.88635	5.7989	10.5333
810617	XM_001347705	PF3D7_1105400	40S ribosomal protein S4, putative	protein_coding	XP_001347741.2	-3.85779	-5.4867	-5.05719	-4.80056		10.5837	3.5286e-20	1.58613e-19	10.7078	4.62449e-30	2.77746e-29	10.5719	1.23225e-27	5.23887e-27	9.30567	11.2518	9.01308	8.97607	11.4667	11.3121	9.30567	9.01308	8.97607	11.2518	11.4667	11.3121	43317	37719	33822	161408	184659	179173	660.829	560.98	530.353	2426.41	2657.12	2706.26	1277.94	1062.09	1084.06	3510.31	3700.28	3752.3
810618	XM_001347706	PF3D7_1105500	centrin-4	protein_coding	XP_001347742.2	-3.67998	-3.37101	-16.6332	-7.89471		3.34573	2.62157e-16	9.55218e-16	3.37299	1.15501e-14	3.43357e-14	4.90931	4.3292e-62	6.46933e-61	2.4147	4.08295	2.51859	2.13843	4.08321	5.8487	2.4147	2.51859	2.13843	4.08295	4.08321	5.8487	297	346	229	1056	1041	3992	6.89799	7.82247	5.45271	24.1767	22.8078	91.834	13.3396	14.8101	11.1455	34.9766	31.7619	127.33
810619	XM_001347707	PF3D7_1105600	translocon component PTEX88	protein_coding	XP_001347743.2	1.4656	1.50009	1.95917	1.64162		8.98198	0.00720251	0.010568	9.1469	0.00436709	0.00630634	8.88179	2.62097e-06	4.48226e-06	9.23385	8.68347	9.41201	9.28907	8.82801	8.32103	9.23385	9.41201	9.28907	8.68347	8.82801	8.32103	41210	49757	42033	27159	29596	22474	211.712	249.214	221.958	137.488	143.414	114.312	409.417	471.832	453.689	198.905	199.717	158.497
810621	XM_001347709	PF3D7_1105800	conserved Apicomplexan protein, unknown function	protein_coding	XP_001347745.2	-2.36087	-2.78373	-2.76342	-2.63601		7.91697	2.54488e-09	6.24224e-09	8.08997	1.63556e-12	4.35427e-12	8.11878	2.32128e-12	5.40843e-12	7.17797	8.41154	7.18003	7.21629	8.65067	8.67656	7.17797	7.18003	7.21629	8.41154	8.65067	8.67656	9859	10534	9940	22482	26165	28774	147.583	153.734	152.942	331.632	369.437	426.46	285.401	291.061	312.617	479.774	514.473	591.298
810625	XM_001347713	PF3D7_1106200	conserved Plasmodium protein, unknown function	protein_coding	XP_001347749.2	-7.62612	-6.42799	-10.2022	-8.08545		2.89831	2.39358e-31	1.80453e-30	3.07038	1.73576e-28	9.71603e-28	3.35004	8.15386e-41	5.52504e-40	1.44422	3.82152	1.70298	1.49204	3.9551	4.28628	1.44422	1.70298	1.49204	3.82152	3.9551	4.28628	118	165	122	870	947	1305	0.690631	0.941791	0.731289	5.02253	5.23211	7.57181	1.33557	1.78307	1.49477	7.26614	7.28618	10.4985
810626	XM_024473307	PF3D7_1106300	exonuclease, putative	protein_coding	XP_024329115.1	-5.2476	-3.34135	-2.89453	-3.82782		6.61461	2.41384e-28	1.58845e-27	7.01842	1.79095e-16	5.86204e-16	7.33326	2.75312e-13	6.6619e-13	5.01615	7.37133	5.92399	6.38883	7.64771	7.91086	5.01615	5.92399	6.38883	7.37133	7.64771	7.91086	2150	4368	5572	10898	13023	16895	11.7057	23.1849	31.1862	58.4759	66.8865	91.0848	22.6368	43.8955	63.7454	84.5976	93.1454	126.292
810627	XM_001347715	PF3D7_1106400	conserved Plasmodium protein, unknown function	protein_coding	XP_001347751.1	-10.6599	-23.7713	-17.4573	-17.2962		0.993349	1.77029e-24	9.83254e-24	0.925229	3.05688e-33	2.08258e-32	2.10456	3.93451e-42	2.7591e-41	0.41736	2.19978	0.202114	0.546604	2.20662	3.18134	0.41736	0.202114	0.546604	2.19978	2.20662	3.18134	23	11	31	238	236	569	0.760449	0.352199	1.0569	7.99551	7.59618	19.239	1.47058	0.66681	2.16034	11.5672	10.5784	26.6754
810628	XM_001347716	PF3D7_1106500	conserved Plasmodium protein, unknown function	protein_coding	XP_001347752.2	-1.48117	-1.86892	-1.01467	-1.45492		7.3681	0.00591436	0.00875214	7.50665	1.27944e-05	2.27319e-05	7.33038	0.91898	0.931973	7.06762	7.63087	6.99728	7.32858	7.89424	7.34945	7.06762	6.99728	7.32858	7.63087	7.89424	7.34945	9128	9272	10750	13059	15462	11426	18.0435	17.8686	21.8411	25.4354	28.8288	22.361	34.8933	33.8302	44.6439	36.7976	40.1466	31.0041
810630	XM_001347718	PF3D7_1106700	DNA replication ATP-dependent helicase/nuclease DNA2, putative	protein_coding	XP_001347754.1	-1.96057	-2.75176	-2.19783	-2.30339		6.80434	2.88288e-06	5.71907e-06	6.86963	3.36799e-12	8.83987e-12	7.19973	4.65459e-08	8.76621e-08	6.25707	7.21909	5.98474	6.53793	7.43055	7.66553	6.25707	5.98474	6.53793	7.21909	7.43055	7.66553	5175	4559	6186	9800	11194	14242	20.1794	17.3289	24.7917	37.6548	41.1687	54.9829	39.0236	32.8085	50.6749	54.4755	57.3311	76.2352
810631	XM_001347719	PF3D7_1106800	pseudo-tyrosine kinase-like protein	protein_coding	XP_001347755.2	-2.18525	-2.30793	-2.20505	-2.23274		6.30569	6.61825e-08	1.47102e-07	6.14747	8.18372e-09	1.78112e-08	6.1798	4.81916e-08	9.07274e-08	5.66252	6.77482	5.45435	5.53036	6.64222	6.65405	5.66252	5.45435	5.53036	6.77482	6.64222	6.65405	3404	3134	3043	7185	6454	7029	9.05586	8.12861	8.32187	18.8388	16.1991	18.5181	17.5125	15.3897	17.0101	27.2543	22.5586	25.6758
810632	XM_001347720	PF3D7_1106900	conserved Plasmodium protein, unknown function	protein_coding	XP_001347756.1	-2.46917	-2.97334	-2.27982	-2.57411		3.28459	6.38933e-09	1.52258e-08	2.96173	8.84156e-12	2.27425e-11	2.88118	1.96031e-07	3.55718e-07	2.7227	3.89071	2.29571	2.45225	3.65869	3.48533	2.7227	2.29571	2.45225	3.89071	3.65869	3.48533	384	286	301	916	759	719	9.0794	6.57971	7.2956	21.3264	16.9208	16.8236	17.5581	12.4572	14.9124	30.8531	23.5637	23.3264
810634	XM_001347722	PF3D7_1107100	nucleic acid binding protein, putative	protein_coding	XP_001347758.2	2.30409	2.9307	-1.33957	1.29841		2.69918	2.18249e-07	4.65913e-07	2.71651	4.10209e-11	1.01661e-10	3.53908	0.0531216	0.0652455	3.32398	2.29608	3.42593	3.44775	2.11264	3.83567	3.32398	3.42593	3.44775	2.29608	2.11264	3.83567	618	713	667	259	217	936	4.19103	4.71239	4.65011	1.72758	1.38483	6.28327	8.10476	8.92186	9.50496	2.49931	1.9285	8.71192
810637	XM_001347725	PF3D7_1107300	polyadenylate-binding protein-interacting protein 1, putative	protein_coding	XP_001347761.1	-1.48688	-2.1114	-1.04481	-1.5477		11.0314	0.00524961	0.00780986	10.7001	1.82649e-07	3.6875e-07	10.3386	0.757082	0.784584	10.7179	11.2899	10.0639	10.3077	11.1414	10.3709	10.7179	10.0639	10.3077	11.2899	11.1414	10.3709	115403	78221	85230	165737	147364	93281	138.31	91.3957	104.994	195.733	166.585	110.687	267.469	173.037	214.61	283.168	231.985	153.47
810638	XM_001347726	PF3D7_1107400	DNA repair protein RAD51	protein_coding	XP_001347762.2	-2.43521	-2.20081	-5.00495	-3.21366		4.05868	3.59705e-09	8.74614e-09	4.27865	1.21958e-07	2.49126e-07	5.21902	4.83619e-26	1.93025e-25	3.41754	4.61989	3.71289	3.74339	4.78972	5.97803	3.41754	3.71289	3.74339	4.61989	4.78972	5.97803	664	886	834	1562	1740	4373	7.55207	9.82998	9.75653	17.5213	18.6874	49.2933	14.6045	18.6109	19.9426	25.3482	26.0238	68.3464
810639	XM_001347727	PF3D7_1107500	prefoldin, putative	protein_coding	XP_001347763.2	-2.46874	-2.57037	-2.15333	-2.39748		6.3007	5.00236e-10	1.27432e-09	6.51678	8.14416e-11	1.98793e-10	6.5008	1.10439e-07	2.03194e-07	5.53717	6.82238	5.7082	5.86832	7.05325	6.96162	5.53717	5.7082	5.86832	6.82238	7.05325	6.96162	3115	3751	3864	7428	8603	8716	79.801	93.6913	101.736	187.525	207.902	221.098	154.322	177.384	207.951	271.293	289.522	306.559
810640	XM_001347728	PF3D7_1107600	conserved Plasmodium protein, unknown function	protein_coding	XP_001347764.1	3.78401	7.49474	4.77621	5.35165		3.09151	1.70593e-16	6.25215e-16	3.27476	1.39511e-32	9.1927e-32	3.16999	8.98011e-22	3.06729e-21	3.85138	2.18548	4.17048	3.98592	1.70824	2.03794	3.85138	4.17048	3.98592	2.18548	1.70824	2.03794	921	1244	999	235	148	219	3.2106	4.22863	3.57846	0.805202	0.484305	0.755222	6.20877	8.00598	7.31448	1.16489	0.674437	1.04714
810642	XM_001347730	PF3D7_1107800	AP2 domain transcription factor, putative	protein_coding	XP_001347766.1	1.39432	1.70376	3.04037	2.04615		10.1771	0.019254	0.0268093	10.2601	0.000184894	0.000300535	9.8494	1.89025e-14	4.79583e-14	10.398	9.9189	10.5947	10.4402	9.82664	8.83803	10.398	10.5947	10.4402	9.9189	9.82664	8.83803	92440	113042	93430	64036	59201	32190	202.012	240.837	209.866	137.894	122.026	69.6464	390.657	455.971	428.971	199.493	169.932	96.5666
810643	XM_001347731	PF3D7_1107900	mechanosensitive ion channel protein, putative	protein_coding	XP_001347767.1	1.46713	3.65982	8.99971	4.70889		6.00881	0.00766547	0.0112244	6.01149	1.85342e-18	6.70464e-18	5.72244	2.97305e-44	2.21479e-43	6.27702	5.73267	6.67632	6.58491	4.84152	3.53031	6.27702	6.67632	6.58491	5.73267	4.84152	3.53031	5248	7408	6393	3455	1806	744	11.5679	15.9202	14.4866	7.50489	3.75363	1.6226	22.3704	30.1413	29.611	10.8574	5.22726	2.24978
810644	XM_001347732	PF3D7_1108000	IWS1-like protein, putative	protein_coding	XP_001347768.1	1.32775	1.03122	1.78975	1.38291		8.37071	0.0461587	0.0611732	8.29506	0.828761	0.854458	7.85261	4.71869e-05	7.41551e-05	8.56444	8.1567	8.32145	8.21692	8.27723	7.38098	8.56444	8.32145	8.21692	8.1567	8.27723	7.38098	25886	23326	19956	18831	20183	11680	181.837	159.743	144.087	130.341	133.721	81.2265	351.644	302.437	294.518	188.565	186.218	112.623
810645	XM_001347733	PF3D7_1108100	conserved Plasmodium protein, unknown function	protein_coding	XP_001347769.1	1.4865	1.7228	3.41373	2.20768		3.50012	0.00915449	0.0133	3.08789	0.000448732	0.000706296	3.12088	1.46612e-14	3.73865e-14	3.8572	3.33283	3.55068	3.84981	2.85212	2.3014	3.8572	3.55068	3.84981	3.33283	2.85212	2.3014	925	784	903	601	406	277	2.69925	2.22884	2.7097	1.72812	1.11552	0.797996	5.21991	4.21981	5.5387	2.50009	1.55346	1.10644
810646	XM_001347734	PF3D7_1108200	D-tyrosyl-tRNA(Tyr) deacylase	protein_coding	XP_001347770.1	-3.91256	-4.74682	-6.23027	-4.96322		4.35915	5.7168e-19	2.41414e-18	4.42426	6.85244e-24	3.11932e-23	4.87094	8.70567e-32	4.2645e-31	3.22393	5.07249	3.08142	3.18326	5.18742	5.68292	3.22393	3.08142	3.18326	5.07249	5.18742	5.68292	572	546	544	2162	2313	3551	13.8331	12.8857	13.539	51.6033	52.8447	85.1563	26.751	24.3962	27.6741	74.6548	73.5909	118.071
810648	XM_001347736	PF3D7_1108500	succinyl-CoA synthetase alpha subunit, putative	protein_coding	XP_001347772.2	1.30795	1.28671	-5.51823	-0.974523		3.40715	0.0784133	0.100463	3.44989	0.0966421	0.119931	4.89358	2.21135e-28	9.69927e-28	3.69931	3.34575	3.72934	3.33755	3.39645	5.68013	3.69931	3.72934	3.33755	3.34575	3.39645	5.68013	822	897	613	607	622	3544	10.0111	10.6494	7.66932	7.2869	7.14639	42.7478	19.3599	20.1624	15.6763	10.542	9.95198	59.271
810651	XM_001347739	PF3D7_1108800	conserved Plasmodium protein, unknown function	protein_coding	XP_001347775.1	1.37427	2.24494	9.01321	4.2108		-0.68467	0.298548	0.342474	-0.846864	0.00834948	0.0117628	-1.36399	9.93572e-08	1.83409e-07	0.753218	0.583367	0.786237	0.7258	0.402456	0.0988599	0.753218	0.786237	0.7258	0.583367	0.402456	0.0988599	47	53	44	33	21	5	1.18404	1.31574	1.14938	0.825665	0.490274	0.103479	2.28973	2.49106	2.34937	1.1945	0.68275	0.143476
810652	XM_001347740	PF3D7_1108900	tetratricopeptide repeat protein, putative	protein_coding	XP_001347776.1	-2.07356	-2.46858	-2.04805	-2.19673		5.53975	5.34629e-07	1.112e-06	5.75326	5.83262e-10	1.3577e-09	5.75665	7.74421e-07	1.36338e-06	4.96586	5.99392	5.00397	5.18803	6.28071	6.20193	4.96586	5.00397	5.18803	5.99392	6.28071	6.20193	2074	2274	2386	4154	5009	5119	17.8656	19.0929	21.1185	35.2564	40.6962	43.6563	34.5491	36.1481	43.1668	51.0058	56.673	60.5307
810653	XM_001347741	PF3D7_1109100	conserved Plasmodium protein, unknown function	protein_coding	XP_001347777.2	7.4567	11.9246	10.0876	9.82296		5.0071	3.20402e-37	3.18562e-36	4.77507	4.70724e-51	6.81125e-50	4.33931	7.74611e-45	5.98357e-44	5.84931	3.10365	5.685	5.24001	2.38648	2.21588	5.84931	5.685	5.24001	3.10365	2.38648	2.21588	3884	3690	2476	503	276	257	10.5727	9.79356	6.92687	1.34871	0.708168	0.690263	20.4458	18.5419	14.1587	1.95119	0.986187	0.957068
810654	XM_001347742	PF3D7_1109400	essential nuclear protein 1, putative	protein_coding	XP_001347778.2	-2.70433	-3.91908	-2.91453	-3.17931		8.7344	6.13154e-12	1.75622e-11	8.65793	1.54327e-20	6.1255e-20	8.09852	1.76801e-13	4.30558e-13	7.85135	9.28268	7.36823	7.13976	9.33223	8.67631	7.85135	7.36823	7.13976	9.28268	9.33223	8.67631	15764	12012	9423	41177	42005	28769	144.177	107.104	88.5883	371.112	362.372	260.52	278.815	202.778	181.077	536.891	504.635	361.218
810655	XM_001347743	PF3D7_1109900	60S ribosomal protein L36	protein_coding	XP_001347779.2	-2.33053	-3.0618	-2.6187	-2.67034		9.46385	4.01841e-09	9.73765e-09	9.6944	1.32476e-14	3.93123e-14	9.50352	2.60949e-11	5.77192e-11	8.73143	9.95016	8.67577	8.65158	10.2878	10.0382	8.73143	8.67577	8.65158	9.95016	10.2878	10.0382	29071	29840	26996	65440	81522	74054	1028.26	1028.99	981.463	2280.89	2719.8	2593.4	1988.49	1948.17	2006.14	3299.78	3787.56	3595.82
810656	XM_001347744	PF3D7_1110100	conserved Plasmodium protein, unknown function	protein_coding	XP_001347780.2	5.65278	6.7687	9.711	7.37749		4.32048	3.43411e-28	2.2364e-27	4.83862	4.6768e-34	3.29807e-33	4.88302	3.37731e-45	2.63724e-44	5.12508	2.80637	5.66648	5.76724	3.06254	2.70131	5.12508	5.66648	5.76724	2.80637	3.06254	2.70131	2324	3642	3598	397	480	388	10.9125	16.6734	17.3668	1.83474	2.12403	1.80137	21.1031	31.5673	35.4983	2.65433	2.95789	2.49765
810658	XM_001347746	PF3D7_1110300	conserved Plasmodium protein, unknown function	protein_coding	XP_001347782.2	-1.82285	-1.84937	-1.72268	-1.7983		7.1512	2.83291e-05	5.19125e-05	7.12574	1.81834e-05	3.19338e-05	6.69689	0.000150562	0.000227154	6.66801	7.5278	6.62948	6.27024	7.50982	7.04705	6.66801	6.62948	6.27024	7.5278	7.50982	7.04705	6903	7169	5127	12154	11830	9252	124.267	125.818	94.8768	215.616	200.885	164.91	240.313	238.209	193.931	311.933	279.751	228.653
810660	XM_001347748	PF3D7_1110400	RNA-binding protein, putative	protein_coding	XP_001347784.1	-1.52117	-1.8787	-1.00586	-1.46858		11.6467	0.00316731	0.00483523	11.5545	1.00469e-05	1.80098e-05	11.1978	0.967116	0.975274	11.3132	11.9182	11.0298	11.1942	11.9392	11.2026	11.3132	11.0298	11.1942	11.9182	11.9392	11.2026	174379	152859	157614	256212	256239	166072	469.67	401.378	436.343	679.996	650.959	442.855	908.265	759.92	891.898	983.755	906.519	614.03
810661	XM_001347749	PF3D7_1110500	vacuolar protein sorting-associated protein 35, putative	protein_coding	XP_001347785.1	-1.27416	-1.1378	-1.18808	-1.20002		7.09482	0.0893071	0.113579	7.39975	0.364436	0.411291	7.64718	0.225718	0.256062	6.92112	7.26812	7.31249	7.52515	7.49764	7.77255	6.92112	7.31249	7.52515	7.26812	7.49764	7.77255	8240	11554	12329	10141	11730	15344	31.3352	42.8374	48.1924	38.0011	42.0761	57.7707	60.5972	81.1031	98.5067	54.9764	58.5947	80.1007
810662	XM_001347750	PF3D7_1110600	mitochondrial ribosomal protein L11 precursor, putative	protein_coding	XP_001347786.2	-8.92782	-10.3553	-26.7738	-15.3523		3.23964	6.85846e-37	6.75222e-36	3.07163	7.85884e-40	7.03373e-39	4.39961	2.18459e-73	5.4301e-72	1.53416	4.1654	1.30829	1.33094	4.02737	5.37944	1.53416	1.30829	1.33094	4.1654	4.02737	5.37944	130	108	102	1122	999	2864	2.8814	2.35044	2.32517	24.6762	21.0225	63.3014	5.57215	4.45004	4.75272	35.6992	29.2757	87.769
810663	XM_024473308	PF3D7_1110700	actin-like protein, putative	protein_coding	XP_024329116.1	8.16439	12.6582	1.82448	7.54903		1.83554	1.24675e-26	7.68089e-26	2.08333	5.77087e-36	4.36379e-35	1.71957	0.000550797	0.000800767	2.86814	0.823883	3.13404	2.38407	0.689629	1.7278	2.86814	3.13404	2.38407	0.823883	0.689629	1.7278	432	569	284	51	40	163	4.54943	5.8494	3.07636	0.521798	0.394589	1.69906	8.79786	11.0745	6.28817	0.754889	0.5495	2.35579
810664	XM_001347752	PF3D7_1110900	ES2 protein, putative	protein_coding	XP_001347788.1	-1.17284	-1.41775	-1.35944	-1.31668		7.37689	0.262848	0.305783	7.40422	0.0143631	0.0196719	6.98709	0.0314565	0.0394464	7.26646	7.49508	7.14059	6.76166	7.64119	7.20116	7.26646	7.14059	6.76166	7.49508	7.64119	7.20116	10487	10248	7235	11880	12964	10303	72.2681	68.8466	51.2427	80.6722	84.2631	70.2904	139.755	130.346	104.741	116.709	117.344	97.4595
810665	XM_001347753	PF3D7_1111000	tRNA m5C-methyltransferase, putative	protein_coding	XP_001347789.1	-2.32583	-3.2842	-3.37294	-2.99433		6.1708	6.05718e-09	1.44549e-08	6.10276	6.24841e-16	1.99575e-15	5.7549	1.89811e-16	5.21642e-16	5.46944	6.66854	5.04756	4.68266	6.7325	6.39667	5.46944	5.04756	4.68266	6.66854	6.7325	6.39667	2969	2346	1661	6670	6875	5869	20.4603	15.7607	11.7593	45.2913	44.6868	40.0397	39.5669	29.8393	24.0364	65.5233	62.2303	55.5162
810666	XM_001347754	PF3D7_1111100	replication factor C subunit 5, putative	protein_coding	XP_001347790.1	-9.66283	-11.7719	-35.457	-18.9639		5.44823	4.59599e-46	6.82736e-45	5.70445	3.69392e-53	6.00233e-52	6.87802	7.16636e-95	3.99803e-93	3.19894	6.32347	3.19561	2.89705	6.60137	7.84376	3.19894	3.19561	2.89705	6.32347	6.60137	7.84376	561	597	434	5237	6272	16124	6.39637	6.63787	5.08589	58.932	67.555	182.299	12.3695	12.5673	10.3957	85.2573	94.0763	252.762
810667	XM_001347755	PF3D7_1111200	conserved protein, unknown function	protein_coding	XP_001347791.1	-1.42646	-1.53687	-1.06128	-1.34154		6.61908	0.0130562	0.0185885	6.71887	0.00268168	0.00395092	6.53877	0.67766	0.711678	6.3575	6.86468	6.39274	6.51068	7.00674	6.59557	6.3575	6.39274	6.51068	6.86468	7.00674	6.59557	5553	6073	6069	7651	8328	6747	37.2985	39.7702	41.9049	50.6424	52.7662	44.8723	72.1293	75.296	85.6548	73.2647	73.4817	62.2167
810668	XM_001347756	PF3D7_1111300	protein transport protein BOS1, putative	protein_coding	XP_001347792.1	2.2826	3.11201	4.17909	3.19123		3.89044	5.07988e-08	1.1407e-07	4.01506	1.13335e-13	3.21138e-13	3.94322	4.57573e-20	1.46243e-19	4.43169	3.32416	4.6677	4.68849	3.14482	2.79275	4.43169	4.6677	4.68849	3.32416	3.14482	2.79275	1411	1786	1668	597	512	418	19.4385	23.9966	23.6233	8.09785	6.64714	5.69165	37.591	45.4323	48.2867	11.7152	9.25674	7.89163
810669	XM_001347757	PF3D7_1111400	conserved Plasmodium protein, unknown function	protein_coding	XP_001347793.1	-4.64724	-6.15839	-7.35557	-6.05373		4.44192	2.66767e-23	1.40402e-22	4.66496	3.21428e-31	2.0275e-30	5.0282	7.16647e-37	4.23826e-36	3.11884	5.19887	3.01465	3.1377	5.47965	5.86775	3.11884	3.01465	3.1377	5.19887	5.47965	5.86775	527	518	525	2366	2847	4046	11.1254	10.6766	11.4025	49.2876	56.7811	84.6972	21.5146	20.2138	23.3071	71.3048	79.0727	117.435
810670	XM_024473309	PF3D7_1111600	endonuclease/exonuclease/phosphatase family protein, putative	protein_coding	XP_024329117.1	-3.18171	-1.10619	-9.5834	-4.62377		0.664344	5.15497e-08	1.15705e-07	0.203276	0.717919	0.75113	1.96156	2.70147e-30	1.2513e-29	0.802312	1.75313	1.04708	0.789199	1.12418	2.99881	0.802312	1.04708	0.789199	1.75313	1.12418	2.99881	51	78	49	157	77	493	0.268439	0.403604	0.266775	0.827371	0.38573	2.61568	0.519116	0.764135	0.545295	1.19697	0.537163	3.62671
810671	XM_001347759	PF3D7_1111700	conserved Plasmodium protein, unknown function	protein_coding	XP_001347795.1	1.07228	-1.09345	-1.16379	-0.394985		5.56471	0.62904	0.670148	5.3433	0.536956	0.584194	5.10303	0.295674	0.330936	5.64244	5.54384	5.31316	5.03298	5.43895	5.2456	5.64244	5.31316	5.03298	5.54384	5.43895	5.2456	3356	2835	2136	3023	2766	2604	16.7425	13.7915	10.954	14.8605	13.0143	12.8646	32.3773	26.1111	22.3903	21.4988	18.1235	17.837
810672	XM_001347760	PF3D7_1111800	peptidyl-prolyl cis-trans isomerase, putative	protein_coding	XP_001347796.2	1.68707	1.58314	1.31544	1.52855		3.27032	0.000657011	0.0010728	3.55922	0.00239097	0.00353741	3.58897	0.0694812	0.0840437	3.709	3.02822	3.94574	3.87194	3.33644	3.5071	3.709	3.94574	3.87194	3.02822	3.33644	3.5071	828	1054	918	474	594	731	9.29485	11.528	10.5923	5.24222	6.29025	8.12263	17.9747	21.8257	21.651	7.58396	8.75973	11.2622
810673	XM_001347761	PF3D7_1111900	Josephin domain-containing protein, putative	protein_coding	XP_001347797.1	-7.22149	-4.58928	-8.63611	-6.81563		2.10063	3.22139e-26	1.93708e-25	2.22753	2.60495e-18	9.33579e-18	3.43986	6.0261e-37	3.56805e-36	1.02547	3.0858	1.41569	1.69768	3.11451	4.34989	1.02547	1.41569	1.69768	3.0858	3.11451	4.34989	71	122	151	496	500	1367	1.18058	1.99371	2.60469	8.23615	7.94231	22.8198	2.28304	3.77464	5.32407	11.9153	11.0604	31.6402
810674	XM_001347762	PF3D7_1112000	conserved protein, unknown function	protein_coding	XP_001347798.2	-1.32288	-1.61509	-1.46096	-1.46631		5.20659	0.0534035	0.070065	5.28718	0.000944008	0.00144464	5.04827	0.00907488	0.011928	5.03424	5.42716	4.94692	4.80043	5.62065	5.33095	5.03424	4.94692	4.80043	5.42716	5.62065	5.33095	2178	2183	1808	2783	3146	2767	119.244	116.526	101.712	150.131	162.462	149.975	230.599	220.617	207.902	217.195	226.243	207.945
810676	XM_001347764	PF3D7_1112200	ubiquinone biosynthesis protein COQ4, putative	protein_coding	XP_001347800.1	-1.50485	-2.53405	-4.4176	-2.81884		2.12994	0.0141335	0.0200069	2.18301	3.06465e-08	6.46266e-08	2.80729	5.37584e-19	1.63986e-18	2.16076	2.63808	1.83046	1.8362	2.90325	3.6279	2.16076	1.83046	1.8362	2.63808	2.90325	3.6279	238	187	173	346	423	801	2.67189	2.04004	1.99145	3.82029	4.47161	8.9024	5.16699	3.86237	4.07059	5.52684	6.22711	12.3434
810677	XM_001347765	PF3D7_1112300	conserved Plasmodium protein, unknown function	protein_coding	XP_001347801.1	-41.8619	-22.973	-22.2355	-29.0235		2.85849	9.35109e-66	3.75615e-64	3.01145	1.33503e-57	2.66e-56	3.51704	3.23434e-61	4.65319e-60	0.41736	3.91836	0.73975	0.986029	4.03817	4.51384	0.41736	0.73975	0.986029	3.91836	4.03817	4.51384	23	49	66	935	1007	1540	0.108649	0.221911	0.320042	4.35192	4.48643	7.20179	0.210109	0.420139	0.654175	6.29596	6.24775	9.98548
810678	XM_001347766	PF3D7_1112400	nucleic acid binding protein, putative	protein_coding	XP_001347802.1	-21.9216	-14.6955	-8.06454	-14.8939		4.15092	5.5126e-66	2.25031e-64	4.48175	9.94129e-57	1.91246e-55	4.85462	2.59463e-39	1.67021e-38	1.34831	5.1265	1.94246	2.88259	5.41998	5.7121	1.34831	1.94246	2.88259	5.1265	5.41998	5.7121	106	208	429	2247	2729	3625	2.19616	4.21742	9.16002	46.0924	53.5824	74.7056	4.24701	7.98475	18.7233	66.6823	74.6183	103.581
810680	XM_001347768	PF3D7_1112600	ATPase, putative	protein_coding	XP_001347804.1	-3.33192	-2.87073	-3.79926	-3.33397		3.09215	5.53197e-14	1.78739e-13	3.16445	2.15365e-11	5.43939e-11	4.45007	2.17572e-18	6.46027e-18	2.29973	3.81534	2.49079	3.33543	3.83477	5.152	2.29973	2.49079	3.33543	3.81534	3.83477	5.152	269	338	612	866	866	2436	1.51323	1.86019	3.54682	4.81215	4.61121	13.6106	2.92634	3.52185	7.24979	6.96177	6.42151	18.8715
810681	XM_001347769	PF3D7_1112700	conserved Plasmodium protein, unknown function	protein_coding	XP_001347805.1	-4.27388	-5.12505	-9.5538	-6.31757		2.56425	9.48701e-18	3.75073e-17	2.66542	5.54468e-22	2.35134e-21	3.19186	2.61537e-38	1.6333e-37	1.69228	3.39835	1.61558	1.44557	3.53447	4.12791	1.69228	1.61558	1.44557	3.39835	3.53447	4.12791	153	151	116	632	691	1162	0.526055	0.506813	0.40959	2.14276	2.24292	3.96354	1.0173	0.959537	0.837213	3.09995	3.12346	5.49556
810682	XM_001347770	PF3D7_1112800	conserved protein, unknown function	protein_coding	XP_001347806.1	-3.01339	-2.85769	-3.63047	-3.16718		2.01405	1.79056e-10	4.67033e-10	1.62397	5.43851e-09	1.19872e-08	1.61464	2.18035e-12	5.08477e-12	1.58415	2.81258	1.37064	1.20641	2.46864	2.52409	1.58415	1.37064	1.20641	2.81258	2.46864	2.52409	137	116	88	399	296	335	1.22075	1.00528	0.802284	3.51882	2.49745	2.9655	2.36073	1.90327	1.63989	5.0907	3.47792	4.11175
810685	XM_001347773	PF3D7_1113000	conserved Plasmodium protein, unknown function	protein_coding	XP_001347809.1	-2.24866	-4.39328	-6.62835	-4.42343		-0.260195	0.001226	0.00194556	0.176095	7.32525e-10	1.69182e-09	1.46418	6.98215e-21	2.30035e-20	0.581041	1.08236	0.495833	0.77674	1.48952	2.52053	0.581041	0.495833	0.77674	1.08236	1.48952	2.52053	34	30	48	74	118	334	0.022875	0.019711	0.032604	0.048806	0.074865	0.222675	0.044237	0.037319	0.066643	0.070608	0.104256	0.308745
810687	XM_001347775	PF3D7_1113200	conserved Plasmodium protein, unknown function	protein_coding	XP_001347811.1	-3.04109	-4.23477	-6.9264	-4.73408		4.67535	1.21867e-13	3.84116e-13	4.17156	1.02316e-20	4.0967e-20	4.21188	1.56048e-33	8.17012e-33	3.76888	5.30077	2.97757	2.5023	4.91296	5.05868	3.76888	2.97757	2.5023	5.30077	4.91296	5.05868	866	503	314	2544	1901	2279	26.6245	15.0679	9.89228	77.0489	55.1143	69.3488	51.4874	28.5277	20.2201	111.467	76.7515	96.154
810688	XM_001347776	PF3D7_1113300	UDP-galactose transporter, putative	protein_coding	XP_001347812.1	-1.93724	-1.60494	-3.01486	-2.18568		4.28548	8.52909e-06	1.6246e-05	4.52998	0.00127078	0.0019265	5.09293	9.59882e-14	2.36834e-13	3.83378	4.73808	4.22634	4.16867	4.87956	5.70623	3.83378	4.22634	4.16867	4.73808	4.87956	5.70623	909	1296	1143	1701	1856	3610	10.5532	14.6708	13.646	19.4677	20.3393	41.5234	20.4082	27.7758	27.8928	28.1641	28.3242	57.5733
810690	XM_001347778	PF3D7_1113500	GTP-binding protein, putative	protein_coding	XP_001347814.1	1.41386	1.88011	2.66049	1.98482		7.06012	0.0152892	0.0215335	7.28117	1.07772e-05	1.92845e-05	7.04803	1.55907e-11	3.49313e-11	7.29729	6.80143	7.67264	7.59489	6.76802	6.19552	7.29729	7.67264	7.59489	6.80143	6.76802	6.19552	10715	14851	12943	7320	7048	5096	61.2667	82.789	76.0672	41.2421	38.0102	28.8493	118.48	156.743	155.484	59.6652	52.9325	40.0003
810691	XM_001347779	PF3D7_1113600	conserved Plasmodium protein, unknown function	protein_coding	XP_001347815.1	2.94036	2.43788	4.03407	3.13744		7.8162	1.18451e-13	3.74052e-13	7.92182	6.63806e-10	1.53877e-09	7.7396	3.14685e-21	1.05265e-20	8.39794	6.85021	8.42991	8.42415	7.15027	6.42458	8.39794	8.42991	8.42415	6.85021	7.15027	6.42458	23057	25153	23049	7574	9206	5985	244.449	259.976	251.168	79.1226	92.0506	62.8136	472.724	492.207	513.395	114.467	128.189	87.0927
810692	XM_001347780	PF3D7_1113700	glyoxalase I	protein_coding	XP_001347816.1	-1.26808	-1.65298	-2.53921	-1.82009		6.32592	0.0971568	0.122909	6.32093	0.000468056	0.000735328	6.42659	1.43849e-10	3.05655e-10	6.16417	6.50257	5.93661	5.63199	6.65236	6.95866	6.16417	5.93661	5.63199	6.50257	6.65236	6.95866	4848	4407	3270	5938	6500	8698	54.2762	48.0998	37.627	65.5051	68.6348	96.4061	104.961	91.0662	76.9107	94.7666	95.58	133.67
810693	XM_001347781	PF3D7_1113800	conserved Plasmodium membrane protein, unknown function	protein_coding	XP_001347817.1	1.05045	1.27381	-1.62013	0.234712		3.75151	0.744653	0.77635	4.01448	0.10339	0.127674	4.63864	0.000995365	0.00141739	3.88453	3.81843	4.25348	4.32124	3.92485	4.98951	3.88453	4.25348	4.32124	3.81843	3.92485	4.98951	944	1322	1278	868	926	2169	5.36458	7.3277	7.46291	4.86163	4.96431	12.2074	10.3742	13.8734	15.2544	7.03335	6.91325	16.9259
810694	XM_001347782	PF3D7_1113900	mitogen-activated protein kinase 2	protein_coding	XP_001347818.1	4.46043	6.84548	1.15248	4.1528		2.0273	7.57223e-17	2.81423e-16	2.68185	7.95228e-28	4.34004e-27	2.68381	0.369049	0.40618	2.92743	1.3103	3.60031	2.97273	1.39182	2.7957	2.92743	3.60031	2.97273	1.3103	1.39182	2.7957	453	814	461	98	106	419	3.55024	6.22668	3.71598	0.757855	0.780198	3.24983	6.86559	11.7888	7.59557	1.0964	1.08649	4.50598
810695	XM_001347783	PF3D7_1114000	dynein light chain Tctex-type, putative	protein_coding	XP_001347819.1	-3.02514	-3.89863	-12.1378	-6.35386		-1.00085	0.000543102	0.000893485	-0.833731	8.76189e-06	1.57852e-05	0.280898	2.30674e-19	7.15387e-19	0.302615	0.773793	0.285388	0.236724	0.893763	1.67109	0.302615	0.285388	0.236724	0.773793	0.893763	1.67109	16	16	12	47	56	154	0.36059	0.352678	0.268343	1.03807	1.19698	3.45288	0.697323	0.667717	0.548501	1.50178	1.6669	4.78751
810696	XM_001347784,XM_024473312	PF3D7_1114100.1	rhomboid protease ROM1	protein_coding	XP_001347820.2;XP_024329119.1	1.6984	2.01411	2.22801	1.98017		7.02035	0.000217927	0.00037092	7.15346	1.11722e-06	2.15009e-06	7.02089	2.80691e-08	5.35466e-08	7.36089	6.60281	7.57909	7.49374	6.57657	6.34776	7.36089	7.57909	7.49374	6.60281	6.57657	6.34776	11201	13914	12062	6370	6164	5671	161.123	195.061	178.357	90.1289	83.4828	80.7549	311.586	369.305	364.566	130.39	116.257	111.969
810699	XM_001347787	PF3D7_1114200	GTPase-activating protein, putative	protein_coding	XP_001347823.2	1.52307	1.43531	1.80055	1.58631		6.84576	0.00327645	0.00498971	6.65744	0.0115366	0.0160103	6.4408	4.33545e-05	6.83678e-05	7.12754	6.52593	6.90632	6.81595	6.39017	5.9777	7.12754	6.90632	6.81595	6.52593	6.39017	5.9777	9518	8701	7515	6036	5409	4372	101.712	90.6493	82.5478	63.5598	54.5152	46.2503	196.695	171.624	168.73	91.9524	75.9172	64.1273
810700	XM_001347788	PF3D7_1114400	RAP protein, putative	protein_coding	XP_001347824.1	-16.1438	-11.8663	-10.9474	-12.9858		3.96976	1.63311e-56	4.29312e-55	4.18827	4.02013e-49	5.48319e-48	4.95113	5.79587e-49	5.14153e-48	1.49737	4.92897	1.93732	2.62553	5.11272	5.8487	1.49737	1.93732	2.62553	4.92897	5.11272	5.8487	125	207	348	1951	2193	3992	0.779605	1.26135	2.23729	12.0385	12.9553	24.7554	1.50763	2.38808	4.57309	17.4162	18.0414	34.324
810701	XM_001347789	PF3D7_1114500	conserved Plasmodium protein, unknown function	protein_coding	XP_001347825.1	-2.80871	-2.60119	-2.66032	-2.69008		2.17031	1.2683e-09	3.16193e-09	2.67227	3.35935e-09	7.48326e-09	3.24754	4.34225e-10	9.0617e-10	1.74346	2.92586	2.1786	2.62553	3.34734	3.8836	1.74346	2.1786	2.62553	2.92586	3.34734	3.8836	161	258	348	437	599	970	1.49209	2.33691	3.32545	4.00959	5.26328	8.94365	2.88545	4.42442	6.79732	5.8007	7.32959	12.4006
810702	XM_001347790	PF3D7_1114600	conserved Plasmodium protein, unknown function	protein_coding	XP_001347826.1	-2.61114	-1.82782	-1.53346	-1.99081		0.662761	4.62828e-06	9.00721e-06	0.422415	0.00465592	0.00670223	0.688691	0.0341079	0.0426434	0.895754	1.70048	0.94833	1.16877	1.43334	1.54351	0.895754	0.94833	1.16877	1.70048	1.43334	1.54351	59	68	84	149	111	135	0.698871	0.777246	1.02515	1.74159	1.23884	1.58196	1.3515	1.47154	2.09544	2.51957	1.72519	2.19343
810705	XM_001347793	PF3D7_1114900	conserved protein, unknown function	protein_coding	XP_001347829.1	1.42263	1.50268	-1.915	0.336769		1.27927	0.0531113	0.0697363	1.33613	0.0257732	0.0342619	1.68503	0.000222615	0.000331775	1.93173	1.57447	1.99783	1.671	1.58102	2.37426	1.93173	1.99783	1.671	1.57447	1.58102	2.37426	193	219	147	131	130	295	0.309918	0.343925	0.242221	0.206985	0.197164	0.469385	0.59933	0.651146	0.495106	0.299447	0.274568	0.650815
810706	XM_001347794	PF3D7_1115000	conserved protein, unknown function	protein_coding	XP_001347830.1	-41.2597	-35.5735	-39.41	-38.7477		3.86272	9.28212e-79	8.63065e-77	4.04831	2.845e-78	1.27542e-76	5.13741	3.84971e-90	1.80649e-88	0.753218	4.87579	0.927741	1.45342	5.05138	6.12073	0.753218	0.927741	1.45342	4.87579	5.05138	6.12073	47	66	117	1878	2099	4835	1.26627	1.73782	3.2803	50.6596	54.1868	131.046	2.44876	3.29018	6.70502	73.2896	75.4599	181.699
810707	XM_001347795	PF3D7_1115200	histone-lysine N-methyltransferase SET7	protein_coding	XP_001347831.2	1.98815	2.39345	3.27939	2.55366		7.14832	1.74548e-06	3.50703e-06	7.03007	1.59184e-09	3.60028e-09	6.61165	5.55945e-16	1.49593e-15	7.5678	6.58386	7.53383	7.2369	6.28553	5.54507	7.5678	7.53383	7.2369	6.58386	6.28553	5.54507	12939	13482	10084	6286	5026	3221	65.1304	66.1632	52.1748	31.1809	23.8633	16.0517	125.952	125.265	106.647	45.1097	33.2317	22.2562
810708	XM_001347796	PF3D7_1115300	cysteine proteinase falcipain 2b	protein_coding	XP_001347832.1	1.80219	1.94613	3.27864	2.34232		8.5691	3.7585e-05	6.82757e-05	8.86227	3.28049e-06	6.08698e-06	8.6503	3.86224e-16	1.04654e-15	8.93513	8.08774	9.2663	9.2685	8.3079	7.56072	8.93513	9.2663	9.2685	8.08774	8.3079	7.56072	33490	44970	41437	17949	20618	13239	277.137	362.806	352.452	146.363	160.928	108.465	535.938	686.892	720.421	211.745	224.107	150.39
810710	XM_001347798	PF3D7_1115500	AP2 domain transcription factor, putative	protein_coding	XP_001347834.1	-1.0453	-1.04116	-3.72326	-1.93658		5.2144	0.761079	0.790915	4.90212	0.783388	0.813357	5.47452	1.03579e-18	3.12541e-18	5.22016	5.28241	4.91981	4.30831	4.97613	6.15071	5.22016	4.91981	4.30831	5.28241	4.97613	6.15071	2487	2141	1266	2511	1989	4938	42.8329	35.9485	22.4056	42.6236	32.3111	84.2259	82.8318	68.0604	45.7977	61.6639	44.996	116.781
810711	XM_001347799	PF3D7_1115600	peptidyl-prolyl cis-trans isomerase	protein_coding	XP_001347835.1	-1.14267	-1.50997	-1.92125	-1.52463		7.0871	0.349459	0.395544	7.06818	0.00392742	0.00569108	7.07344	5.46503e-06	9.14359e-06	6.9987	7.1897	6.75366	6.54208	7.34367	7.47669	6.9987	6.75366	6.54208	7.1897	7.34367	7.47669	8699	7820	6204	9601	10536	12486	177.396	155.457	130.033	192.925	202.646	252.096	343.054	294.323	265.791	279.106	282.202	349.538
810712	XM_001347800	PF3D7_1115700	cysteine proteinase falcipain 2a	protein_coding	XP_001347836.1	-3.70957	-3.44372	-1.96759	-3.0403		10.2482	3.55249e-19	1.52064e-18	10.5003	2.40351e-17	8.24884e-17	10.099	2.22194e-06	3.81284e-06	9.01536	10.9046	9.35077	9.53165	11.1332	10.5071	9.01536	9.35077	9.53165	10.9046	11.1332	10.5071	35409	47686	49742	126872	146527	102523	291.811	383.129	421.355	1030.3	1138.98	836.52	564.314	725.369	861.261	1490.54	1586.14	1159.86
810713	XM_001347801	PF3D7_1115800	conserved Plasmodium protein, unknown function	protein_coding	XP_001347837.1	6.65608	9.81138	15.6491	10.7055		8.6545	5.46625e-36	5.09203e-35	8.82131	4.02967e-49	5.48319e-48	8.56372	2.67817e-66	4.83709e-65	9.45451	6.7314	9.68291	9.4763	6.40381	5.5376	9.45451	9.68291	9.4763	6.7314	6.40381	5.5376	48032	60050	47867	6970	5461	3204	629.442	767.193	644.765	90.0027	67.4914	41.5645	1217.24	1452.51	1317.92	130.208	93.9877	57.6303
810714	XM_001347802	PF3D7_1115900	palmitoyltransferase DHHC9	protein_coding	XP_001347838.2	1.16177	1.20265	-1.77821	0.195403		3.91454	0.315824	0.360235	3.84196	0.217179	0.254719	3.62937	0.000140521	0.00021258	4.10232	3.8995	4.05538	3.30538	3.80661	4.0706	4.10232	4.05538	3.30538	3.8995	3.80661	4.0706	1109	1143	598	922	848	1114	15.07	15.1405	8.3546	12.3475	10.8735	14.9947	29.1429	28.6653	17.077	17.8632	15.1422	20.7905
810715	XM_001347803	PF3D7_1116000	rhoptry neck protein 4	protein_coding	XP_001347839.2	10.1924	15.038	14.1721	13.1342		3.36008	1.5726e-40	1.79864e-39	3.32303	4.42123e-50	6.25324e-49	3.41803	1.02265e-49	9.2852e-49	4.2958	1.4994	4.29928	4.38726	1.16418	1.26565	4.2958	4.29928	4.38726	1.4994	1.16418	1.26565	1278	1367	1341	121	81	99	4.24739	4.42905	4.58278	0.394794	0.251496	0.3255	8.21376	8.38542	9.36733	0.571151	0.350231	0.451315
810717	XM_001347805	PF3D7_1116300	peptidyl-prolyl cis-trans isomerase	protein_coding	XP_001347841.1	-1.32316	-1.57978	-1.90973	-1.60422		6.61411	0.0501702	0.0661514	6.58801	0.0014189	0.00214135	6.41037	7.10971e-06	1.17815e-05	6.41461	6.81446	6.2396	5.89342	6.89231	6.8152	6.41461	6.2396	5.89342	6.81446	6.89231	6.8152	5780	5454	3933	7387	7688	7868	137.496	126.497	96.1641	173.173	172.504	185.315	265.895	239.494	196.562	250.531	240.227	256.944
810718	XM_001347806	PF3D7_1116400	guanine nucleotide-exchange factor SEC12	protein_coding	XP_001347842.1	2.82051	3.23438	3.85312	3.30267		6.18388	1.30296e-12	3.88952e-12	6.33998	1.30359e-15	4.10881e-15	6.26281	8.09814e-20	2.55567e-19	6.75883	5.28688	6.96228	6.94125	5.29436	5.02828	6.75883	6.96228	6.94125	5.28688	5.29436	5.02828	7356	9048	8203	2519	2496	2230	60.4906	72.545	69.3398	20.4138	19.3596	18.1499	116.979	137.348	141.733	29.5328	26.9599	25.1653
810719	XM_001347807	PF3D7_1116500	folate transporter 2	protein_coding	XP_001347843.1	-1.01767	1.47417	1.37742	0.611306		4.03887	0.91053	0.925647	4.36309	0.00841395	0.0118503	4.35986	0.0295548	0.0371172	4.10966	4.13348	4.67158	4.62996	4.13822	4.18978	4.10966	4.67158	4.62996	4.13348	4.13822	4.18978	1115	1791	1599	1096	1084	1216	9.77273	15.2994	14.4009	9.46584	8.95984	10.5501	18.8989	28.9659	29.4358	13.6943	12.4774	14.628
810720	XM_001347808	PF3D7_1116600	dolichyl-diphosphooligosaccharide--protein glycosyltransferase subunit STT3, putative	protein_coding	XP_001347844.2	-1.97601	-2.05811	-4.59759	-2.87723		6.88651	2.19862e-06	4.39111e-06	6.95839	5.32552e-07	1.04492e-06	7.23366	1.06939e-24	4.04322e-24	6.33082	7.30454	6.3631	5.77509	7.3954	7.95524	6.33082	6.3631	5.77509	7.30454	7.3954	7.95524	5450	5948	3618	10402	10923	17425	25.417	27.0433	17.3418	47.8037	48.0491	80.4596	49.1523	51.2005	35.4472	69.158	66.9127	111.559
810721	XM_001347809	PF3D7_1116700	dipeptidyl aminopeptidase 1	protein_coding	XP_001347845.1	-2.7643	-2.68525	-1.67294	-2.37416		11.1838	2.02965e-12	6.00169e-12	11.204	7.95023e-12	2.04918e-11	10.6134	0.000303108	0.00044762	10.2725	11.7387	10.3233	10.1962	11.7477	10.9381	10.2725	10.3233	10.1962	11.7387	11.7477	10.9381	84733	93645	78883	226238	224371	138238	483.128	520.548	462.306	1271.12	1206.67	780.385	934.291	985.542	944.966	1838.95	1680.4	1082.02
810722	XM_001347810	PF3D7_1116800	heat shock protein 101	protein_coding	XP_001347846.1	1.69249	1.9286	3.48998	2.37036		9.64634	0.000222933	0.000378719	9.55081	4.36677e-06	8.02545e-06	9.01956	1.22189e-17	3.53406e-17	9.97792	9.21977	9.94955	9.65779	9.00335	7.859	9.97792	9.94955	9.65779	9.21977	9.00335	7.859	69069	72255	54293	39417	33429	16296	304.374	310.423	245.925	171.163	138.95	71.0992	588.609	587.717	502.677	247.623	193.5	98.5809
810723	XM_001347811	PF3D7_1117000	conserved Plasmodium membrane protein, unknown function	protein_coding	XP_001347847.2	-19.049	-9.52608	-18.1341	-15.5697		1.70444	4.39795e-39	4.7285e-38	1.38675	1.86257e-26	9.50404e-26	2.72022	6.12828e-49	5.42682e-48	0.401516	2.83718	0.577403	0.751494	2.51191	3.747	0.401516	0.577403	0.751494	2.83718	2.51191	3.747	22	36	46	407	307	876	0.067684	0.106343	0.145854	1.24687	0.900567	2.69737	0.130889	0.201336	0.298129	1.80385	1.25412	3.73997
810724	XM_001347812	PF3D7_1117100	ubiquitin carboxyl-terminal hydrolase UCH54	protein_coding	XP_001347848.1	-13.5501	-12.5539	-11.2777	-12.4606		3.66274	5.83607e-50	1.05406e-48	3.86507	3.14254e-49	4.31112e-48	4.97795	5.76578e-50	5.28284e-49	1.45194	4.61723	1.65369	2.61507	4.80561	5.87857	1.45194	1.65369	2.61507	4.61723	4.80561	5.87857	119	157	345	1559	1760	4077	1.01594	1.30671	3.03662	13.175	14.231	34.6141	1.96466	2.47397	6.20695	19.0604	19.8179	47.9934
810725	XM_024473315	PF3D7_1117200	conserved Plasmodium protein, unknown function	protein_coding	XP_024329122.1	-1.21861	1.30732	-1.28056	-0.397286		1.37069	0.28056	0.324135	1.50672	0.138986	0.168237	2.05222	0.13895	0.161947	1.72448	1.92935	2.06536	2.20503	1.78079	2.49171	1.72448	2.06536	2.20503	1.92935	1.78079	2.49171	158	233	243	186	159	326	0.346085	0.497161	0.547485	0.40186	0.328186	0.706751	0.669272	0.941263	1.11908	0.581374	0.457028	0.979928
810726	XM_001347814	PF3D7_1117300	conserved protein, unknown function	protein_coding	XP_001347850.1	2.49445	2.80389	4.77468	3.35767		4.13365	1.3361e-09	3.32435e-09	3.95803	1.28153e-11	3.28462e-11	3.63197	1.08183e-22	3.82527e-22	4.70128	3.463	4.57641	4.42368	3.19395	2.40163	4.70128	4.57641	4.42368	3.463	3.19395	2.40163	1715	1672	1377	664	532	302	53.1337	50.4781	43.8244	20.2516	15.5412	9.23463	102.752	95.5691	89.5784	29.2982	21.6425	12.8041
810727	XM_001347815	PF3D7_1117400	conserved Plasmodium protein, unknown function	protein_coding	XP_001347851.1	11.6153	20.7016	55.9397	29.4189		5.01501	5.39253e-51	1.05354e-49	4.99167	3.13649e-69	1.00308e-67	4.28225	2.9505e-91	1.46678e-89	5.91844	2.61337	5.94528	5.29237	1.97322	0.749232	5.91844	5.94528	5.29237	2.61337	1.97322	0.749232	4078	4434	2570	339	191	48	40.946	43.4113	26.5283	3.34513	1.80044	0.475081	79.1829	82.1897	54.2245	4.83942	2.50727	0.658712
810728	XM_001347816	PF3D7_1117500	tyrosine--tRNA ligase	protein_coding	XP_001347852.2	-3.43273	-3.13646	-5.33412	-3.96777		5.65802	7.90311e-17	2.93502e-16	6.01099	7.16729e-15	2.14719e-14	6.34205	9.78851e-29	4.35324e-28	4.57101	6.30678	5.00765	4.73351	6.62597	7.10409	4.57101	5.00765	4.73351	6.30678	6.62597	7.10409	1561	2280	1723	5176	6381	9628	11.1019	15.8039	12.5922	36.2683	42.8029	67.789	21.4692	29.9211	25.7387	52.4696	59.6068	93.9913
810729	XM_001347817,XM_024473316	PF3D7_1117600.1	peptidyl-tRNA hydrolase ICT1	protein_coding	XP_001347853.2;XP_024329123.1	-24.4991	-32.0981	-30.0937	-28.897		3.66592	5.33218e-65	1.99798e-63	3.83746	1.03385e-73	3.99303e-72	4.75973	1.83091e-79	5.74563e-78	0.994114	4.66353	0.896297	1.45342	4.84306	5.73802	0.994114	0.896297	1.45342	4.66353	4.84306	5.73802	68	63	117	1612	1808	3692	1.83471	1.69119	3.35597	41.9578	45.0174	95.657	3.54802	3.20189	6.8597	60.7006	62.6907	132.631
810730	XM_001347818	PF3D7_1117700	GTP-binding nuclear protein RAN/TC4	protein_coding	XP_001347854.1	-1.85363	-2.30423	-2.61785	-2.25857		10.089	1.54914e-05	2.8926e-05	10.1819	6.27563e-09	1.37658e-08	10.1161	2.60538e-11	5.76537e-11	9.57809	10.4676	9.45957	9.26324	10.6627	10.6502	9.57809	9.45957	9.26324	10.4676	10.6627	10.6502	52334	51427	41286	93699	105734	113217	972.907	932.075	788.913	1716.48	1854.03	2083.87	1881.44	1764.68	1612.56	2483.24	2581.9	2889.35
810731	XM_001347819	PF3D7_1117800	DNA mismatch repair protein MLH	protein_coding	XP_001347855.1	2.33232	3.30839	2.69632	2.77901		6.90297	4.6992e-09	1.1311e-08	7.07753	3.07097e-16	9.92237e-16	7.35744	8.01295e-12	1.8205e-11	7.39642	6.186	7.70306	7.90814	5.99279	6.48728	7.39642	7.70306	7.90814	6.186	5.99279	6.48728	11482	15169	16098	4755	4091	6254	45.1246	58.118	65.0286	18.4126	15.1637	24.3323	87.2636	110.034	132.92	26.6376	21.1167	33.7374
810732	XM_001347820	PF3D7_1117900	conserved Plasmodium protein, unknown function	protein_coding	XP_001347856.2	2.98448	3.46431	3.35348	3.26743		6.15474	8.51547e-14	2.71813e-13	6.27811	3.37677e-17	1.15104e-16	6.75416	1.60274e-16	4.4265e-16	6.75065	5.19946	6.92348	7.38597	5.15986	5.66043	6.75065	6.92348	7.38597	5.19946	5.15986	5.66043	7314	8806	11189	2367	2268	3495	19.8591	23.3088	31.2281	6.33155	5.80704	9.39488	38.4042	44.13	63.8311	9.1599	8.08682	13.0263
810734	XM_001347822	PF3D7_1118100	AP-1 complex subunit sigma, putative	protein_coding	XP_001347858.1	2.9908	3.48443	1.68814	2.72112		4.42753	3.80879e-13	1.17397e-12	4.54427	1.73396e-16	5.67919e-16	4.78746	0.000342655	0.000504537	5.05338	3.5567	5.21728	5.15592	3.50946	4.42802	5.05338	5.21728	5.15592	3.5567	3.50946	4.42802	2208	2648	2332	713	678	1447	56.5601	66.1363	61.3981	17.9876	16.3716	36.69	109.378	125.214	125.499	26.0229	22.7989	50.8716
810735	XM_001347823	PF3D7_1118200	heat shock protein 90, putative	protein_coding	XP_001347859.1	-2.51151	-2.81652	-2.10987	-2.4793		9.32456	1.69856e-10	4.43961e-10	9.54331	8.55031e-13	2.31185e-12	9.46021	1.90903e-07	3.4704e-07	8.51635	9.84253	8.61469	8.82647	10.1062	9.90196	8.51635	8.61469	8.82647	9.84253	10.1062	9.90196	25035	28600	30484	60731	71875	67374	107.478	119.703	134.519	256.919	291.051	286.378	207.845	226.631	274.96	371.686	405.315	397.071
810736	XM_001347824	PF3D7_1118300	insulinase, putative	protein_coding	XP_001347860.1	2.19722	2.22594	2.70186	2.37501		10.3503	4.09216e-08	9.2428e-08	10.2215	2.47783e-08	5.25165e-08	10.2634	6.04672e-12	1.3794e-11	10.8099	9.67517	10.687	10.8099	9.53367	9.37731	10.8099	10.687	10.8099	9.67517	9.53367	9.37731	123004	120516	120742	54072	48309	46812	330.183	315.389	333.144	143.026	122.313	124.411	638.52	597.119	680.955	206.917	170.332	172.499
810737	XM_001347825	PF3D7_1118400	haloacid dehalogenase-like hydrolase, putative	protein_coding	XP_001347861.1	-1.31321	1.06639	2.74229	0.831823		4.24857	0.06503	0.0842404	4.2913	0.665143	0.703092	3.6411	5.59015e-11	1.20827e-10	4.1218	4.49502	4.40454	4.26659	4.31631	2.93601	4.1218	4.40454	4.26659	4.49502	4.31631	2.93601	1125	1476	1228	1427	1235	469	14.6466	18.7341	16.4288	18.2998	15.1603	6.03749	28.324	35.4688	33.581	26.4744	21.1121	8.37114
810738	XM_001347826	PF3D7_1118500	Nop56/Sik1-like protein, putative	protein_coding	XP_001347862.1	1.50409	1.24941	1.84452	1.53267		9.98032	0.00409677	0.00617344	9.89696	0.116505	0.14278	9.70131	1.81294e-05	2.94208e-05	10.2461	9.65777	10.05	10.0777	9.72907	9.19554	10.2461	10.05	10.0777	9.65777	9.72907	9.19554	83191	77469	72656	53423	55325	41262	558.844	507.347	501.674	353.627	350.543	274.431	1080.71	960.548	1025.44	511.595	488.162	380.506
810740	XM_001347828	PF3D7_1118700	myosin light chain B	protein_coding	XP_001347864.2	1.48426	1.33784	-3.95084	-0.376247		1.20207	0.0331137	0.0448271	0.361539	0.180986	0.215237	1.04143	1.30293e-11	2.93494e-11	1.89259	1.4994	1.2842	0.861774	1.05139	2.08211	1.89259	1.2842	0.861774	1.4994	1.05139	2.08211	186	105	55	121	70	228	1.13304	0.624155	0.345878	0.726402	0.399014	1.37677	2.19112	1.1817	0.706984	1.05089	0.555663	1.90893
810742	XM_001347830	PF3D7_1118800	actin-related protein 2/3 complex subunit 1, putative	protein_coding	XP_001347866.1	-1.62249	-1.37583	-3.06602	-2.02145		1.19286	0.00973451	0.0140694	1.16067	0.0828478	0.103632	1.99694	1.00311e-10	2.14507e-10	1.44422	1.92362	1.51565	1.55905	1.83136	2.80158	1.44422	1.51565	1.55905	1.92362	1.83136	2.80158	118	136	131	185	167	421	1.19363	1.34601	1.36797	1.85029	1.59948	4.24021	2.30829	2.54838	2.79616	2.67683	2.22742	5.87916
810744	XM_001347832	PF3D7_1119000	acyl-CoA-binding protein, putative	protein_coding	XP_001347868.1	-7.7969	-5.92748	-7.98036	-7.23491		6.34437	1.27965e-40	1.47365e-39	6.56211	5.35416e-32	3.46881e-31	6.99261	1.20845e-41	8.40394e-41	4.28289	7.17981	4.8214	4.87538	7.34585	7.82827	4.28289	4.8214	4.87538	7.17981	7.34585	7.82827	1266	1995	1908	9535	10552	15951	13.5972	20.8952	21.0706	100.946	106.93	169.676	26.2947	39.5604	43.0689	146.039	148.909	235.26
810745	XM_001347833	PF3D7_1119100	tRNA m(1)G methyltransferase, putative	protein_coding	XP_001347869.1	-5.5679	-6.6972	-6.258	-6.17437		6.11964	6.36253e-30	4.44315e-29	6.35191	9.90971e-36	7.43746e-35	6.2534	1.60026e-33	8.3697e-33	4.47018	6.893	4.47363	4.46017	7.16097	7.04983	4.47018	4.47363	4.46017	6.893	7.16097	7.04983	1451	1552	1414	7804	9275	9270	17.842	18.6014	17.8745	94.571	107.582	112.873	34.5034	35.2175	36.5361	136.817	149.818	156.501
810746	XM_024473317	PF3D7_1119200	conserved protein, unknown function	protein_coding	XP_024329124.1	1.9927	1.868	2.05265	1.97112		6.14809	1.83414e-06	3.67928e-06	6.04471	1.50305e-05	2.6592e-05	5.71514	7.20166e-07	1.26965e-06	6.57594	5.59612	6.44212	6.16213	5.55493	5.14566	6.57594	6.44212	6.16213	5.59612	5.55493	5.14566	6472	6287	4752	3137	3003	2425	171.288	162.239	129.266	81.8049	74.9744	63.5318	331.244	307.164	264.224	118.348	104.408	88.0885
810748	XM_001347836	PF3D7_1119400	ubiquitin-protein ligase, putative	protein_coding	XP_001347872.1	1.5281	1.51907	2.03536	1.69418		8.01813	0.00293426	0.00449449	7.88742	0.00336172	0.00490674	7.77633	7.38817e-07	1.30207e-06	8.29625	7.68692	8.16257	8.20447	7.56199	7.18423	8.29625	8.16257	8.20447	7.68692	7.56199	7.18423	21483	20886	19784	13579	12268	10182	39.9739	37.8891	37.8395	24.8972	21.5312	18.758	77.3029	71.7347	77.3449	36.0189	29.984	26.0085
810751	XM_001347839	PF3D7_1119700	conserved Plasmodium protein, unknown function	protein_coding	XP_001347875.1	3.81521	5.6304	6.07993	5.17518		2.61044	1.21313e-15	4.22409e-15	2.99424	1.02937e-24	4.84392e-24	2.82973	3.82459e-26	1.53872e-25	3.40964	1.81636	3.8546	3.71917	1.76136	1.58503	3.40964	3.8546	3.71917	1.81636	1.76136	1.58503	660	985	819	167	156	141	7.46505	10.8718	9.52207	1.85347	1.65846	1.57983	14.4362	20.5834	19.4634	2.68143	2.30955	2.19047
810752	XM_001347840	PF3D7_1119800	alternative splicing factor ASF-1, putative	protein_coding	XP_001347876.1	-1.43078	-2.09425	-1.61799	-1.71434		6.14385	0.0125734	0.0179502	6.10093	3.24908e-07	6.44044e-07	5.93327	0.000835801	0.00119867	5.88643	6.39588	5.503	5.57467	6.55275	6.25728	5.88643	5.503	5.57467	6.39588	6.55275	6.25728	3987	3244	3140	5510	6062	5322	79.2769	62.8887	64.1786	107.966	113.7	104.766	153.308	119.066	131.183	156.195	158.338	145.261
810753	XM_001347841	PF3D7_1119900	protein transport protein SEC16, putative	protein_coding	XP_001347877.1	2.83811	2.98184	4.27145	3.3638		8.59069	6.23173e-13	1.89633e-12	8.50883	5.4625e-14	1.56816e-13	8.24134	8.59947e-23	3.04714e-22	9.15763	7.65733	9.09409	8.94069	7.5231	6.85552	9.15763	9.09409	8.94069	7.65733	7.5231	6.85552	39086	39902	33001	13302	11940	8093	89.2706	88.8474	77.4725	29.9375	25.7216	18.3008	172.635	168.213	158.356	43.3108	35.8197	25.3746
810754	XM_001347842	PF3D7_1120000	conserved protein, unknown function	protein_coding	XP_001347878.2	1.67789	1.33253	3.23426	2.08156		11.2152	0.000279353	0.000470681	11.0137	0.0430516	0.0559137	10.9626	7.27183e-16	1.94522e-15	11.5412	10.7949	11.2066	11.5744	10.7926	9.88204	11.5412	11.2066	11.5744	10.7949	10.7926	9.88204	204249	172794	205164	117577	115704	66449	762.26	628.691	787.01	432.386	407.286	245.524	1474.09	1190.29	1608.67	625.536	567.181	340.425
810755	XM_001347843	PF3D7_1120100	phosphoglycerate mutase, putative	protein_coding	XP_001347879.1	-2.41269	-2.65779	-2.99367	-2.68805		10.0844	9.38686e-10	2.35657e-09	10.1754	1.2991e-11	3.32626e-11	10.2091	4.11439e-14	1.03085e-13	9.31574	10.5851	9.30672	9.21381	10.7155	10.7941	9.31574	9.30672	9.21381	10.5851	10.7155	10.7941	43621	46250	39893	101654	109681	125102	694.62	718.015	652.966	1595.11	1647.39	1972.38	1343.28	1359.4	1334.68	2307.66	2294.14	2734.75
810756	XM_001347844	PF3D7_1120200	conserved Plasmodium protein, unknown function	protein_coding	XP_001347880.2	2.20093	2.17579	2.88606	2.42093		5.1424	7.22382e-08	1.59924e-07	5.24291	1.05149e-07	2.15755e-07	5.23881	6.88408e-13	1.64204e-12	5.63017	4.52656	5.72359	5.83415	4.63374	4.35189	5.63017	5.72359	5.83415	4.52656	4.63374	4.35189	3327	3792	3772	1460	1555	1369	158.272	175.875	184.453	68.4361	69.7541	64.4709	306.072	332.981	377.027	99.007	97.1388	89.3906
810758	XM_001347846	PF3D7_1120400	alpha/beta hydrolase fold domain containing protein, putative	protein_coding	XP_001347882.1	2.8939	3.67964	5.14635	3.90663		7.97089	2.55145e-13	7.89818e-13	7.92479	6.94243e-19	2.55744e-18	7.40013	6.00641e-28	2.58646e-27	8.54638	7.02064	8.58151	8.14883	6.71198	5.80617	8.54638	8.58151	8.14883	7.02064	6.71198	5.80617	25563	27948	19033	8532	6777	3874	266.768	284.341	204.157	87.7369	66.7046	40.0191	515.886	538.336	417.303	126.93	92.892	55.4876
810760	XM_001347848	PF3D7_1120600	DDRGK domain-containing protein, putative	protein_coding	XP_001347884.2	-4.11365	-4.65878	-4.818	-4.53014		5.09239	8.24206e-21	3.81414e-20	5.14628	4.24401e-24	1.95139e-23	5.82434	1.27597e-25	5.0013e-25	3.84114	5.80343	3.75586	4.35515	5.88957	6.56672	3.84114	3.75586	4.35515	5.80343	5.88957	6.56672	914	915	1310	3632	3804	6612	1.43348	1.40008	2.11299	5.61791	5.63148	10.2757	2.77211	2.65074	4.31902	8.12747	7.84234	14.2475
810761	XM_001347849	PF3D7_1120700	conserved Plasmodium protein, unknown function	protein_coding	XP_001347885.1	-1.13101	1.192	1.99121	0.684066		4.63875	0.400746	0.44824	5.01672	0.226491	0.265146	5.58485	2.09376e-06	3.59902e-06	4.60599	4.77674	5.17696	6.01939	4.93119	5.04759	4.60599	5.17696	6.01939	4.77674	4.93119	5.04759	1601	2573	4298	1749	1926	2261	5.10623	8.00035	14.0919	5.497	5.79487	7.14013	9.87462	15.1469	28.8043	7.95255	8.06987	9.89999
810762	XM_001347850	PF3D7_1120800	conserved Plasmodium protein, unknown function	protein_coding	XP_001347886.1	-17.3414	-16.029	-19.4389	-17.6031		2.43058	2.63176e-45	3.754e-44	2.73628	1.29386e-47	1.62007e-46	3.77807	5.6487e-60	7.68621e-59	0.663067	3.47872	0.831273	1.22488	3.75679	4.7565	0.663067	0.831273	1.22488	3.47872	3.75679	4.7565	40	57	90	672	817	1835	1.90192	2.60791	4.36647	31.5055	36.644	86.4334	3.678	4.9375	8.92518	45.5792	51.0301	119.842
810763	XM_001347851	PF3D7_1120900	heat shock factor-binding protein 1	protein_coding	XP_001347887.1	-21.6759	-11.8929	-16.1312	-16.5667		2.7354	1.10009e-52	2.35044e-51	2.78651	2.10912e-41	1.96109e-40	3.77269	3.71231e-55	4.09659e-54	0.663067	3.77453	1.04708	1.37293	3.77628	4.73744	0.663067	1.04708	1.37293	3.77453	3.77628	4.73744	40	78	107	840	829	1810	1.40026	2.6391	3.82505	28.9986	27.3834	62.8258	2.70788	4.99654	7.81851	41.9525	38.1338	87.1096
810764	XM_001347852	PF3D7_1121000	palmitoyltransferase DHHC3	protein_coding	XP_001347888.2	-14.5602	-10.1774	-13.5067	-12.7481		1.27585	5.85497e-31	4.32321e-30	1.47277	4.06704e-28	2.24402e-27	2.92422	1.00101e-44	7.66173e-44	0.385496	2.45551	0.577403	1.02868	2.59109	3.91379	0.385496	0.577403	1.02868	2.45551	2.59109	3.91379	21	36	70	297	328	992	0.279518	0.464944	0.973616	3.9697	4.20341	13.3463	0.540541	0.880269	1.9901	5.74299	5.85362	18.5051
810765	XM_001347853	PF3D7_1121100	conserved protein, unknown function	protein_coding	XP_001347889.2	3.31244	3.15096	6.18157	4.21499		9.15924	2.14951e-16	7.8664e-16	8.60875	3.1972e-15	9.84855e-15	8.87408	1.15275e-33	6.0734e-33	9.78019	8.05608	9.21339	9.65946	7.56281	7.04069	9.78019	9.21339	9.65946	8.05608	7.56281	7.04069	60214	43348	54356	17558	12275	9211	155.775	109.328	144.538	44.7577	29.9522	23.5911	301.244	206.987	295.439	64.7514	41.7111	32.7097
810766	XM_001347854	PF3D7_1121200	conserved protein, unknown function	protein_coding	XP_001347890.2	-10.9929	-12.0463	-28.7402	-17.2598		1.50282	4.77181e-29	3.22466e-28	1.73366	6.1739e-33	4.11675e-32	3.22353	1.65289e-63	2.61803e-62	0.552629	2.62048	0.590561	0.699639	2.83053	4.24694	0.552629	0.590561	0.699639	2.62048	2.83053	4.24694	32	37	42	341	399	1268	0.81127	0.909629	1.10062	8.58486	9.63622	32.1467	1.56886	1.72218	2.2497	12.4198	13.4193	44.5723
810767	XM_001347855	PF3D7_1121300	tyrosine kinase-like protein	protein_coding	XP_001347891.2	16.0427	24.1177	18.1912	19.4505		3.25861	5.83671e-51	1.13151e-49	3.67406	1.93957e-64	5.26409e-63	4.70249	3.87769e-64	6.3627e-63	4.24455	1.08236	4.66848	5.65302	1.00808	1.89119	4.24455	4.66848	5.65302	1.08236	1.00808	1.89119	1231	1787	3319	74	66	191	2.93387	4.15463	8.13354	0.17255	0.147506	0.449842	5.67363	7.86586	16.6252	0.24963	0.205416	0.623718
810769	XM_001347857	PF3D7_1121400	WD repeat-containing protein, putative	protein_coding	XP_001347893.2	9.69999	40.6199	23.3193	24.5464		0.797333	3.10488e-21	1.47489e-20	1.84251	5.42652e-49	7.32434e-48	2.06463	1.71622e-46	1.40116e-45	2.0329	0.397394	2.98506	3.16664	0.224706	0.422716	2.0329	2.98506	3.16664	0.397394	0.224706	0.422716	212	506	537	21	11	24	1.45264	3.38037	3.7823	0.137121	0.067344	0.160085	2.80917	6.39999	7.73112	0.198374	0.093782	0.221963
810770	XM_001347858	PF3D7_1121500	conserved protein, unknown function	protein_coding	XP_001347894.1	2.72596	3.35276	-1.61208	1.48888		3.6337	7.72858e-11	2.07514e-10	3.70169	7.10236e-15	2.12901e-14	3.31443	0.00181776	0.00254163	4.25671	2.93443	4.39144	3.10319	2.79912	3.72705	4.25671	4.39144	3.10319	2.93443	2.79912	3.72705	1242	1462	511	440	389	863	9.61556	11.0378	4.0654	3.35192	2.83983	6.6113	18.5949	20.8976	8.30979	4.84924	3.95472	9.16675
810771	XM_001347859	PF3D7_1121600	exported protein 1	protein_coding	XP_001347895.1	-3.39498	-3.69665	-3.05115	-3.38092		11.8891	5.1771e-17	1.94713e-16	12.1826	4.18992e-19	1.56646e-18	12.0193	1.52002e-14	3.86626e-14	10.7541	12.5169	10.9517	11.0017	12.8374	12.6106	10.7541	10.9517	11.0017	12.5169	12.8374	12.6106	118336	144800	137918	388044	477611	440806	2901.76	3461.62	3476.16	9376.36	11046.6	10701.9	5611.53	6553.8	7105.36	13564.9	15383.4	14838.4
810772	XM_001347860	PF3D7_1121700	protein GCN20	protein_coding	XP_001347896.1	1.4577	1.19228	1.909	1.51966		8.85734	0.00806841	0.0117903	8.93837	0.215277	0.252666	8.63808	6.21211e-06	1.03487e-05	9.10625	8.56375	9.06227	9.03304	8.80907	8.10272	9.10625	9.06227	9.03304	8.56375	8.80907	8.10272	37716	39030	35187	24991	29209	19308	184.738	186.38	177.155	120.62	134.946	93.6325	357.254	352.869	362.11	174.502	187.925	129.824
810773	XM_001347861	PF3D7_1121800	peptidase M16, putative	protein_coding	XP_001347897.1	2.17133	2.0931	1.50285	1.92243		2.97064	8.74503e-07	1.79439e-06	2.87921	2.99692e-06	5.58351e-06	4.04301	0.00609506	0.00817396	3.54741	2.56633	3.44779	4.37595	2.51964	3.82271	3.54741	3.44779	4.37595	2.56633	2.51964	3.82271	733	725	1330	326	309	927	1.44619	1.39352	2.69789	0.63213	0.573935	1.81043	2.7967	2.63833	5.51456	0.914507	0.799256	2.5102
810774	XM_001347862	PF3D7_1121900	serine/threonine protein kinase, putative	protein_coding	XP_001347898.1	35.9443	19.0344	11.1948	22.0578		2.87175	7.61509e-63	2.61886e-61	3.25933	5.03525e-55	9.02929e-54	3.16055	3.52469e-42	2.47864e-41	3.92388	0.477815	4.25658	4.11895	0.963434	1.2993	3.92388	4.25658	4.11895	0.477815	0.963434	1.2993	972	1325	1102	26	62	103	7.38256	9.80882	8.60035	0.1937	0.44115	0.770518	14.2767	18.5708	17.5794	0.280228	0.614341	1.06834
810775	XM_001347863	PF3D7_1122000	conserved protein, unknown function	protein_coding	XP_001347899.1	-1.80449	-1.53632	-1.66443	-1.66841		4.75962	5.66353e-05	0.000101596	5.23316	0.00305503	0.00448124	5.5979	0.000425137	0.000623427	4.34323	5.16283	4.9373	5.22232	5.54028	5.94186	4.34323	4.9373	5.22232	5.16283	5.54028	5.94186	1323	2168	2445	2306	2972	4263	10.9883	17.5564	20.8811	18.8796	23.2922	35.0702	21.2496	33.2392	42.6816	27.3133	32.4364	48.6257
810776	XM_001347864	PF3D7_1122100	GPI transamidase component GPI16, putative	protein_coding	XP_001347900.2	1.46125	1.57655	-3.38772	-0.116639		4.43467	0.0099274	0.0143275	4.28651	0.00205581	0.00305663	4.80426	4.92676e-16	1.32924e-15	4.73565	4.21317	4.63474	3.77818	4.01101	5.46255	4.73565	4.63474	3.77818	4.21317	4.01101	5.46255	1758	1744	856	1162	987	3038	13.6398	13.1951	6.82329	8.88151	7.22472	23.3412	26.3772	24.982	13.947	12.849	10.0611	32.3632
810777	XM_001347865	PF3D7_1122200	JmjC domain-containing protein, putative	protein_coding	XP_001347901.2	1.95322	1.82833	2.5957	2.12575		9.10693	2.89023e-06	5.73138e-06	9.00169	2.40563e-05	4.19107e-05	8.83062	3.99443e-11	8.71623e-11	9.51239	8.54841	9.37435	9.36259	8.50561	7.98995	9.51239	9.37435	9.36259	8.54841	8.50561	7.98995	50001	48473	44234	24726	23656	17851	447.093	422.562	406.55	217.861	199.514	158.035	864.604	800.028	831	315.181	277.84	219.12
810778	XM_001347866	PF3D7_1122300	conserved Plasmodium protein, unknown function	protein_coding	XP_001347902.2	3.04746	4.11866	8.03337	5.0665		6.11575	3.05712e-14	9.99988e-14	5.7601	2.34791e-21	9.71077e-21	5.6751	1.5161e-40	1.01906e-39	6.71944	5.13954	6.46195	6.52099	4.46984	3.62126	6.71944	6.46195	6.52099	5.13954	4.46984	3.62126	7156	6375	6113	2268	1381	797	79.0022	68.62	69.3703	24.672	14.3727	8.70941	152.777	129.917	141.795	35.6932	20.0152	12.0758
810780	XM_001347868	PF3D7_1122500	conserved Plasmodium protein, unknown function	protein_coding	XP_001347904.1	1.92805	1.1249	-2.87032	0.060876		4.56071	8.49506e-06	1.61874e-05	4.35814	0.424824	0.472643	4.34999	2.57524e-12	5.99456e-12	5.00177	4.09575	4.5035	3.52613	4.34161	4.9635	5.00177	4.5035	3.52613	4.09575	4.34161	4.9635	2128	1586	708	1066	1258	2129	4.34522	3.15775	1.48611	2.14399	2.42177	4.30336	8.40295	5.97851	3.03765	3.10172	3.37254	5.96672
810781	XM_001347869	PF3D7_1122600	conserved Plasmodium protein, unknown function	protein_coding	XP_001347905.2	3.05911	3.18564	2.43395	2.8929		2.19221	6.32525e-11	1.70839e-10	2.00539	2.78477e-11	6.98068e-11	2.20371	1.00488e-07	1.8536e-07	2.97102	1.69376	2.81892	2.90566	1.536	1.87454	2.97102	2.81892	2.90566	1.69376	1.536	1.87454	469	443	437	148	124	188	1.02083	0.941195	0.977747	0.316785	0.253093	0.405832	1.97412	1.78194	1.99854	0.458296	0.352454	0.562697
810785	XM_001347873	PF3D7_1122700	conserved Plasmodium protein, unknown function	protein_coding	XP_001347909.1	168.303	242.263	124.997	178.521		3.1919	2.0254e-86	3.08168e-84	4.24023	1.99014e-112	7.68654e-110	4.24045	1.46689e-105	1.33914e-103	4.25561	0.144972	5.26883	5.26531	0.205664	0.376171	4.25561	5.26883	5.26531	0.144972	0.205664	0.376171	1241	2747	2521	7	10	21	19.4517	41.966	40.6046	0.1025	0.136852	0.322317	37.6164	79.4534	82.997	0.148287	0.190578	0.446902
810786	XM_001347874	PF3D7_1122800	calcium-dependent protein kinase 6	protein_coding	XP_001347910.1	4.51269	4.88221	6.41166	5.26885		8.30153	2.69356e-24	1.48293e-23	8.25024	1.63494e-26	8.37658e-26	8.36472	8.94037e-35	4.94924e-34	9.0154	6.85116	8.98408	9.15805	6.70755	6.49093	9.0154	8.98408	9.15805	6.85116	6.70755	6.49093	35410	36967	38378	7579	6756	6270	87.4741	89.0292	97.447	18.4474	15.7412	15.3337	169.16	168.557	199.185	26.6881	21.921	21.2606
810787	XM_001347875	PF3D7_1122900	dynein heavy chain, putative	protein_coding	XP_001347911.1	2.21899	2.39347	1.09603	1.90283		4.55829	7.2852e-08	1.61212e-07	4.24508	5.93152e-09	1.30338e-08	4.40691	0.534148	0.571395	5.06348	3.96514	4.7918	4.53328	3.60338	4.40695	5.06348	4.7918	4.53328	3.96514	3.60338	4.40695	2224	1953	1491	968	728	1425	1.69217	1.44893	1.1656	0.725678	0.521969	1.07371	3.27238	2.74323	2.38252	1.04984	0.726888	1.48873
810788	XM_001347876	PF3D7_1123000	conserved Plasmodium protein, unknown function	protein_coding	XP_001347912.1	1.00343	-1.30978	1.47691	0.390186		8.35803	0.980994	0.987286	8.03451	0.0577827	0.0736736	7.76138	0.00622492	0.00834365	8.36475	8.35982	7.83295	8.0208	8.22078	7.46087	8.36475	7.83295	8.0208	8.35982	8.22078	7.46087	22531	16605	17411	21688	19406	12349	36.4887	26.2168	28.9821	34.6095	29.6427	19.8008	70.5631	49.6357	59.2403	50.0699	41.28	27.4543
810789	XM_001347877	PF3D7_1123100	calcium-dependent protein kinase 7	protein_coding	XP_001347913.1	1.60855	1.19797	2.91379	1.90677		9.69304	0.000843262	0.00136405	9.25314	0.202988	0.239137	9.3442	1.63867e-13	3.99599e-13	9.99691	9.31201	9.37966	9.91996	9.11949	8.37991	9.99691	9.37966	9.91996	9.31201	9.11949	8.37991	69985	48652	65126	42024	36237	23413	123.445	83.6637	118.075	73.0424	60.2872	40.8878	238.722	158.399	241.348	105.671	83.9553	56.692
810790	XM_001347878	PF3D7_1123200	leucine-rich repeat protein	protein_coding	XP_001347914.1	6.94346	8.03111	6.5135	7.16269		3.22273	1.7433e-30	1.25223e-29	2.75671	8.28986e-32	5.3091e-31	2.5189	2.35791e-26	9.56308e-26	4.10966	1.74015	3.69472	3.44578	1.31395	1.33218	4.10966	3.69472	3.44578	1.74015	1.31395	1.33218	1115	874	666	155	97	107	5.46529	4.17868	3.35287	0.746178	0.44831	0.519206	10.569	7.9114	6.85336	1.0795	0.624311	0.719893
810793	XM_001347881	PF3D7_1123500	golgi protein 2	protein_coding	XP_001347917.1	3.53556	5.06483	4.93142	4.5106		7.34459	7.54897e-18	3.00106e-17	7.28684	1.88191e-27	1.00844e-26	7.0421	1.18834e-26	4.86678e-26	7.99065	6.183	8.03204	7.78203	5.71372	5.50553	7.99065	8.03204	7.78203	6.183	5.71372	5.50553	17369	19073	14745	4745	3360	3132	51.9245	55.5884	45.3079	13.9765	9.47415	9.26804	100.413	105.244	92.6107	20.2199	13.1936	12.8504
810794	XM_001347882	PF3D7_1123600	RAP protein, putative	protein_coding	XP_001347918.1	3.11347	3.703	3.97585	3.59744		7.54986	6.7973e-15	2.29982e-14	7.77258	4.95939e-19	1.84044e-18	7.89932	7.31083e-21	2.40706e-20	8.15286	6.52499	8.43162	8.57927	6.55416	6.59917	8.15286	8.43162	8.57927	6.52499	6.55416	6.59917	19444	25183	25673	6032	6068	6764	108.996	137.629	147.928	33.3159	32.0842	37.5398	210.781	260.57	302.37	48.1983	44.68	52.0499
810795	XM_001347883	PF3D7_1123700	mitochondrial ribosomal protein L37, putative	protein_coding	XP_001347919.1	-4.89172	-7.48255	-22.6556	-11.6766		3.09387	5.3277e-22	2.63811e-21	3.49457	1.13801e-33	7.85963e-33	4.77992	4.05399e-71	9.08709e-70	1.95905	3.9198	1.86877	1.73035	4.38246	5.743	1.95905	1.86877	1.73035	3.9198	4.38246	5.743	198	194	156	936	1296	3705	5.22553	4.99614	4.24198	24.3994	32.3542	97.0942	10.1053	9.45907	8.67072	35.2987	45.0561	134.624
810796	XM_001347884	PF3D7_1123800	structural maintenance of chromosomes protein 5, putative	protein_coding	XP_001347920.1	-2.07238	-3.07158	-4.09017	-3.07804		3.53214	1.86575e-06	3.73819e-06	3.58043	4.35021e-13	1.19292e-12	4.12057	8.67371e-20	2.73045e-19	3.08947	4.05045	2.77924	2.96726	4.24932	4.85313	3.08947	2.77924	2.96726	4.05045	4.24932	4.85313	515	429	459	1031	1176	1967	1.62148	1.31581	1.48461	3.19733	3.49135	6.13133	3.13568	2.49119	3.03458	4.6256	4.86202	8.50125
810797	XM_001347885	PF3D7_1123900	13 kDa ribonucleoprotein-associated protein, putative	protein_coding	XP_001347921.1	-1.44999	-1.86212	-1.80548	-1.70586		7.91244	0.00910465	0.0132429	7.9063	1.40691e-05	2.49438e-05	7.72333	3.65821e-05	5.79794e-05	7.62681	8.16059	7.39765	7.24442	8.29064	8.09256	7.62681	7.39765	7.24442	8.16059	8.29064	8.09256	13482	12261	10137	18882	20372	19172	369.077	327.233	285.241	509.368	526.034	519.633	713.734	619.543	583.041	736.907	732.548	720.485
810798	XM_001347886	PF3D7_1124000	endoplasmic reticulum oxidoreductin, putative	protein_coding	XP_001347922.2	2.1968	2.01581	1.66262	1.95841		5.70316	6.31924e-08	1.40892e-07	5.66265	1.36885e-06	2.61929e-06	5.27725	0.00045856	0.000670676	6.18109	5.06925	6.10165	5.62636	5.11144	4.91209	6.18109	6.10165	5.62636	5.06925	5.11144	4.91209	4906	4950	3257	2157	2191	2052	42.0716	41.387	28.7065	18.2296	17.7203	17.4243	81.3595	78.3571	58.677	26.373	24.6771	24.1593
810799	XM_001347887	PF3D7_1124100	BEACH domain-containing protein, putative	protein_coding	XP_001347923.1	-1.32651	-1.98766	-1.4654	-1.59319		7.885	0.0470909	0.0623204	7.7447	1.67918e-06	3.18639e-06	7.44816	0.00738946	0.0098025	7.67373	8.07963	7.17553	7.15624	8.16164	7.70432	7.67373	7.17553	7.15624	8.07963	8.16164	7.70432	13930	10501	9532	17848	18624	14632	33.6625	24.7377	23.6761	42.4994	42.4495	35.0077	65.0978	46.8353	48.3947	61.4842	59.1148	48.5391
810800	XM_024473318	PF3D7_1124200	thioredoxin-like protein, putative	protein_coding	XP_024329125.1	1.1447	1.48404	2.39098	1.67324		5.85203	0.347111	0.393037	5.7442	0.0061472	0.00875605	5.43214	2.50031e-09	5.01761e-09	5.9687	5.77705	6.02255	5.95069	5.46371	4.72512	5.9687	6.02255	5.95069	5.77705	5.46371	4.72512	4225	4682	4095	3565	2815	1794	40.2027	43.4371	40.056	33.4237	25.2627	16.8948	77.7454	82.2386	81.8756	48.3543	35.1806	23.425
810803	XM_001347891	PF3D7_1124500	pyruvate dehydrogenase E1 component subunit alpha	protein_coding	XP_001347927.1	6.1927	7.00393	9.52301	7.57321		5.53663	2.30942e-32	1.83185e-31	5.51112	4.98545e-36	3.78126e-35	5.49543	9.10272e-46	7.24323e-45	6.3376	3.79665	6.33528	6.36821	3.63041	3.25821	6.3376	6.33528	6.36821	3.79665	3.63041	3.25821	5476	5833	5492	854	743	604	35.936	37.3208	37.048	5.51852	4.59787	3.92399	69.4943	70.6586	75.7272	7.98369	6.40294	5.44071
810804	XM_001347892	PF3D7_1124600	ethanolamine kinase	protein_coding	XP_001347928.1	-2.17983	-1.68196	-3.30628	-2.38935		6.40347	7.13249e-08	1.58042e-07	6.55401	0.000291117	0.000467145	7.40468	2.92994e-16	7.96493e-16	5.76088	6.87065	6.15078	6.31616	6.89268	8.02871	5.76088	6.15078	6.31616	6.87065	6.89268	8.02871	3649	5124	5295	7683	7690	18339	34.3944	47.0835	51.305	71.3656	68.3756	171.158	66.5131	89.1421	104.869	103.245	95.2191	237.315
810805	XM_001347893	PF3D7_1124700	GrpE protein homolog, mitochondrial, putative	protein_coding	XP_001347929.2	-5.89348	-7.02906	-6.13127	-6.35127		6.52092	8.766e-32	6.71971e-31	6.71518	2.06467e-37	1.68291e-36	6.53295	5.35972e-33	2.73766e-32	4.78839	7.30358	4.76376	4.75272	7.53089	7.3235	4.78839	4.76376	4.75272	7.30358	7.53089	7.3235	1826	1914	1747	10395	12005	11221	24.1667	24.6869	23.7617	135.562	149.852	147.032	46.7343	46.7391	48.5697	196.119	208.683	203.863
810807	XM_001347895	PF3D7_1124900	60S ribosomal protein L35, putative	protein_coding	XP_001347931.2	-5.88921	-8.87807	-7.75012	-7.5058		8.67689	3.86046e-32	3.02866e-31	8.84883	1.21454e-45	1.40836e-44	8.49292	5.76405e-41	3.94296e-40	6.90453	9.45259	6.5599	6.38087	9.69654	9.31996	6.90453	6.5599	6.38087	9.45259	9.69654	9.31996	8145	6828	5541	46332	54090	44985	260.421	212.841	182.105	1459.86	1631.35	1424.14	503.611	402.966	372.229	2111.99	2271.8	1974.6
810808	XM_001347896	PF3D7_1125000	conserved protein, unknown function	protein_coding	XP_001347932.2	-6.40299	-6.16197	-18.5608	-10.3752		1.61106	3.2617e-21	1.54646e-20	1.54162	1.48222e-20	5.88785e-20	3.59853	2.37459e-57	2.88688e-56	0.861418	2.64158	0.853275	1.1592	2.58004	4.58036	0.861418	0.853275	1.1592	2.64158	2.58004	4.58036	56	59	83	347	325	1616	0.759524	0.78515	1.16911	4.68749	4.20312	21.9688	1.4688	1.48651	2.38968	6.78143	5.85322	30.4603
810809	XM_001347897	PF3D7_1125100	ATP synthase F0 subunit b-like protein, putative	protein_coding	XP_001347933.1	-8.95512	-7.12595	-24.7414	-13.6075		2.4915	8.28947e-33	6.70232e-32	2.71741	2.28611e-29	1.33162e-28	4.38564	3.96478e-71	8.96719e-70	1.08619	3.46891	1.38581	1.38939	3.64462	5.36164	1.08619	1.38581	1.38939	3.46891	3.64462	5.36164	77	118	109	667	751	2828	0.611647	0.920304	0.900979	5.27823	5.69637	22.5127	1.18283	1.74239	1.84163	7.63605	7.93269	31.2144
810811	XM_001347899	PF3D7_1125300	DNA-directed RNA polymerase	protein_coding	XP_001347935.1	-3.7476	-3.18434	-2.25725	-3.06306		7.59937	2.5593e-19	1.10492e-18	7.89357	1.97015e-15	6.13655e-15	7.83504	1.56192e-08	3.01631e-08	6.36951	8.26265	6.84107	7.14144	8.50342	8.31031	6.36951	6.84107	7.14144	8.26265	8.50342	8.31031	5600	8313	9434	20271	23620	22307	14.6084	21.1433	25.2974	52.1142	58.1245	57.6191	28.2503	40.0302	51.7086	75.394	80.9435	79.8904
810812	XM_001347900	PF3D7_1125400	mitochondrial import inner membrane translocase subunit TIM44, putative	protein_coding	XP_001347936.2	-2.2989	-2.44366	-1.83348	-2.19202		8.75203	7.16329e-09	1.70378e-08	8.97398	5.61893e-10	1.30917e-09	8.76476	2.21726e-05	3.57051e-05	8.03545	9.23329	8.1949	8.26677	9.48104	9.13923	8.03545	8.1949	8.26677	9.23329	9.48104	9.13923	17919	21361	20660	39789	46576	39680	152.06	176.718	180.201	332.719	372.8	333.383	294.058	334.577	368.337	481.347	519.157	462.245
810813	XM_001347901	PF3D7_1125500	small nuclear ribonucleoprotein Sm D1, putative	protein_coding	XP_001347937.1	-1.55197	-1.90747	-1.62624	-1.69522		7.18209	0.00210285	0.00326583	7.35183	6.74241e-06	1.22614e-05	7.1288	0.000676275	0.000977988	6.84281	7.47244	6.82463	6.74896	7.75024	7.44533	6.84281	6.82463	6.74896	7.47244	7.75024	7.44533	7801	8218	7171	11694	13987	12216	245.493	252.122	231.95	362.64	415.18	380.627	474.743	477.338	474.112	524.634	578.175	527.749
810814	XM_001347902	PF3D7_1125700	kelch domain-containing protein, putative	protein_coding	XP_001347938.1	2.43582	3.66614	1.50348	2.53515		3.12497	1.43056e-08	3.33311e-08	3.13723	6.9589e-16	2.21705e-15	3.58234	0.00693217	0.00923003	3.73609	2.59906	3.88429	3.94057	2.24909	3.39873	3.73609	3.88429	3.94057	2.59906	2.24909	3.39873	845	1007	966	335	245	673	5.0359	5.85497	5.92135	1.96822	1.3738	3.97334	9.7386	11.0851	12.1034	2.84744	1.91313	5.50914
810815	XM_001347903	PF3D7_1125800	kelch domain-containing protein, putative	protein_coding	XP_001347939.2	4.28395	9.51962	10.7066	8.17006		6.69334	1.15932e-22	5.93972e-22	7.20564	9.91391e-48	1.2507e-46	6.85003	8.76725e-52	8.75156e-51	7.39879	5.3276	8.06652	7.72775	4.86067	4.3718	7.39879	8.06652	7.72775	5.3276	4.86067	4.3718	11501	19536	14198	2593	1831	1389	77.5145	128.373	98.3622	17.2215	11.6388	9.26603	149.9	243.046	201.055	24.9144	16.208	12.8476
810816	XM_001347904	PF3D7_1125900	XTBD domain-containing protein, putative	protein_coding	XP_001347940.1	-3.42874	-4.97861	-4.79493	-4.40076		6.43291	5.48447e-17	2.05657e-16	6.56795	7.9314e-27	4.13108e-26	6.22292	1.22987e-25	4.82813e-25	5.32205	7.074	5.03257	4.74235	7.31272	6.96063	5.32205	5.03257	4.74235	7.074	7.31272	6.96063	2674	2321	1734	8856	10311	8710	113.695	96.2006	75.7593	371.046	413.511	366.651	219.868	182.135	154.854	536.794	575.851	508.371
810818	XM_001347906	PF3D7_1126100	autophagy-related protein 7, putative	protein_coding	XP_001347942.1	-7.14195	-4.86148	-6.45995	-6.15446		4.5391	4.18896e-35	3.75585e-34	4.70404	8.55273e-25	4.03602e-24	4.36857	5.84994e-32	2.87966e-31	2.74485	5.38347	3.30542	2.70658	5.46621	5.19845	2.74485	3.30542	2.70658	5.38347	5.46621	5.19845	391	650	372	2698	2820	2518	1.18438	1.92143	1.15962	8.06727	8.07229	7.56451	2.2904	3.6378	2.37029	11.671	11.2414	10.4884
810819	XM_001347907	PF3D7_1126200	40S ribosomal protein S18, putative	protein_coding	XP_001347943.1	-3.03692	-3.87375	-3.42324	-3.44464		10.1712	1.98647e-14	6.54466e-14	10.3445	2.77608e-20	1.08641e-19	10.0319	3.39974e-17	9.61153e-17	9.16047	10.7614	9.06216	8.88976	11.0139	10.663	9.16047	9.06216	8.88976	10.7614	11.0139	10.663	39163	39027	31854	114878	134895	114226	997.009	968.63	833.535	2881.88	3239.2	2879.15	1928.05	1833.89	1703.77	4169.23	4510.88	3992.02
810820	XM_024473320	PF3D7_1126300.1	DnaJ protein, putative	protein_coding	XP_024329127.1	-2.05551	-1.78826	-1.75774	-1.86717		3.44672	2.54656e-06	5.06188e-06	3.44226	0.000139977	0.000229531	3.66606	0.000192203	0.000288162	3.02113	3.96653	3.13404	3.34811	3.89841	4.09954	3.02113	3.13404	3.34811	3.96653	3.89841	4.09954	488	569	618	969	908	1138	3.14976	3.58417	4.10402	6.17419	5.53323	7.2822	6.09111	6.78584	8.38873	8.93224	7.70551	10.097
810822	XM_001347910	PF3D7_1126500	WD repeat-containing protein, putative	protein_coding	XP_001347946.1	-1.28118	-1.5481	-1.02199	-1.28376		9.24406	0.0809261	0.103497	9.06188	0.0021409	0.00317938	8.66488	0.878346	0.895649	9.05693	9.4138	8.71582	8.65259	9.34511	8.68389	9.05693	8.71582	8.65259	9.4138	9.34511	8.68389	36446	30682	27015	45101	42382	28921	106.409	87.3319	81.0699	129.753	116.711	83.5981	205.777	165.344	165.709	187.715	162.53	115.911
810823	XM_001347911	PF3D7_1126600	steryl ester hydrolase, putative	protein_coding	XP_001347947.1	-7.72174	-6.83066	-5.56634	-6.70625		5.41015	6.35358e-39	6.80198e-38	5.65662	1.6537e-35	1.22829e-34	5.57892	1.21994e-29	5.55837e-29	3.4254	6.25266	3.79475	3.9586	6.47536	6.35727	3.4254	3.79475	3.9586	6.25266	6.47536	6.35727	668	942	979	4983	5742	5709	3.90564	5.36996	5.88827	28.7328	31.6939	33.0755	7.55287	10.1668	12.0358	41.5679	44.1366	45.86
810824	XM_001347912	PF3D7_1126700	autophagy-related protein 23, putative	protein_coding	XP_001347948.2	5.05197	7.18122	5.03725	5.75681		2.69597	2.02025e-21	9.70684e-21	2.0644	1.04405e-25	5.15455e-25	1.80612	2.7389e-18	8.11329e-18	3.55638	1.64583	3.04842	2.76452	1.00808	1.10368	3.55638	3.04842	2.76452	1.64583	1.00808	1.10368	738	532	390	141	66	81	3.18155	2.23374	1.72725	0.595751	0.26539	0.344282	6.1526	4.22909	3.53055	0.861877	0.369579	0.477356
810826	XM_001347914	PF3D7_1126800	RNA-binding protein, putative	protein_coding	XP_001347950.1	2.88696	3.96581	7.18452	4.6791		5.01949	8.34306e-13	2.52049e-12	5.18475	3.91027e-20	1.51727e-19	5.26742	1.42373e-36	8.37067e-36	5.61866	4.14338	5.88347	6.09973	3.96645	3.37919	5.61866	5.88347	6.09973	4.14338	3.96645	3.37919	3300	4245	4548	1104	955	663	14.4133	18.0779	20.4175	4.75056	3.93279	2.86715	27.8729	34.2264	41.7339	6.87267	5.47677	3.97538
810829	XM_001347917	PF3D7_1127100	deoxyuridine 5'-triphosphate nucleotidohydrolase	protein_coding	XP_001347953.1	-14.0038	-19.6777	-107.318	-46.9999		3.00456	3.14508e-46	4.72797e-45	3.01578	1.49622e-54	2.58162e-53	5.15146	4.21233e-116	5.71624e-114	1.04599	3.99414	0.831273	0.7258	4.03278	6.15703	1.04599	0.831273	0.7258	3.99414	4.03278	6.15703	73	57	44	989	1003	4960	1.66878	1.2648	1.02206	22.3743	21.7133	112.784	3.22715	2.39462	2.08913	32.3691	30.2377	156.378
810831	XM_001347919	PF3D7_1127300	tRNA (guanine-N(7)-)-methyltransferase, putative	protein_coding	XP_001347955.1	-2.25578	-2.30109	-2.20377	-2.25354		6.48379	1.89488e-08	4.37234e-08	6.32425	8.84917e-09	1.92012e-08	6.00142	5.13338e-08	9.64621e-08	5.80634	6.96557	5.63031	5.35657	6.81609	6.47721	5.80634	5.63031	5.35657	6.96557	6.81609	6.47721	3768	3550	2690	8210	7289	6210	51.2172	47.0467	37.5803	109.982	93.4619	83.5829	99.0457	89.0724	76.8152	159.113	130.154	115.89
810833	XM_001347921	PF3D7_1127500	protein disulfide-isomerase, putative	protein_coding	XP_001347957.1	2.27098	3.11739	-1.05499	1.44446		1.98539	1.62918e-06	3.28123e-06	1.99331	6.43485e-11	1.57992e-10	2.71457	0.744017	0.772639	2.69047	1.766	2.80205	2.87968	1.5436	2.94667	2.69047	2.80205	2.87968	1.766	1.5436	2.94667	374	437	428	159	125	473	3.50963	3.99802	4.1299	1.47027	1.10355	4.39755	6.78705	7.56935	8.44163	2.12705	1.53679	6.09732
810834	XM_001347922	PF3D7_1127600	uncharacterized protein	protein_coding	XP_001347958.2	-3.66763	-2.95662	-3.52808	-3.38411		5.19336	3.15964e-18	1.28354e-17	5.51421	1.78036e-13	4.99955e-13	5.81641	1.59294e-17	4.57823e-17	4.05879	5.86939	4.5904	4.69347	6.11423	6.47192	4.05879	4.5904	4.69347	5.86939	6.11423	6.47192	1074	1689	1674	3805	4456	6187	14.4026	22.0744	23.0673	50.2865	56.3648	82.1578	27.8522	41.7929	47.1501	72.7499	78.4929	113.914
810835	XM_001347923	PF3D7_1127700	conserved Plasmodium protein, unknown function	protein_coding	XP_001347959.2	8.84307	17.6918	34.4522	20.329		4.71977	1.00401e-41	1.2089e-40	4.7461	3.98562e-63	9.95612e-62	4.36961	1.93841e-80	6.27921e-79	5.5936	2.66581	5.69265	5.36231	1.95053	1.11317	5.5936	5.69265	5.36231	2.66581	1.95053	1.11317	3242	3710	2701	354	187	82	28.919	32.2664	24.7685	3.11071	1.56614	0.717069	55.9247	61.0893	50.6275	4.50029	2.181	0.994236
810836	XM_001347924	PF3D7_1127800	TFIIS central domain-containing protein, putative	protein_coding	XP_001347960.1	1.87342	1.45926	2.37683	1.90317		8.21109	1.1521e-05	2.17061e-05	8.1448	0.00795616	0.0112182	7.80637	1.93803e-09	3.91427e-09	8.59758	7.69514	8.39594	8.30415	7.85267	7.06137	8.59758	8.39594	8.30415	7.69514	7.85267	7.06137	26489	24566	21204	13657	15021	9345	74.5059	67.3649	61.3026	37.8528	39.8499	26.0242	144.082	127.54	125.304	54.7619	55.4946	36.0832
810837	XM_001347925	PF3D7_1127900	conserved Plasmodium protein, unknown function	protein_coding	XP_001347961.1	1.52209	2.36448	2.58877	2.15845		5.98094	0.00350018	0.00531752	6.06885	3.20242e-09	7.15274e-09	6.0517	6.80658e-11	1.46678e-10	6.27049	5.67414	6.57446	6.59493	5.35341	5.24614	6.27049	6.57446	6.59493	5.67414	5.35341	5.24614	5224	6898	6438	3315	2603	2605	50.92	65.5557	64.5033	31.8379	23.9313	25.1374	98.4708	124.115	131.847	46.0602	33.3264	34.8536
810838	XM_001347926,XM_024473321	PF3D7_1128000.1	conserved Plasmodium protein, unknown function	protein_coding	XP_001347962.1;XP_024329128.1	1.17338	1.10303	1.92536	1.40059		7.83083	0.260824	0.30364	7.55259	0.490716	0.539025	6.94111	5.14898e-06	8.63206e-06	7.94723	7.71757	7.62867	7.34621	7.48795	6.40925	7.94723	7.62867	7.34621	7.71757	7.48795	6.40925	16852	14403	10883	13872	11651	5921	37.6391	31.3668	24.9858	30.5285	24.5432	13.089	72.7878	59.3861	51.0716	44.1659	34.1786	18.1482
810839	XM_001347927	PF3D7_1128100	prefoldin subunit 5, putative	protein_coding	XP_001347963.1	-2.66352	-3.15788	-3.80736	-3.20958		7.47962	1.39141e-11	3.9117e-11	7.64219	3.16369e-15	9.7513e-15	7.70378	9.96016e-20	3.12953e-19	6.62089	8.02506	6.60111	6.45483	8.2499	8.37147	6.62089	6.60111	6.45483	8.02506	8.2499	8.37147	6679	7028	5836	17183	19803	23276	107.203	109.983	96.29	271.789	299.826	369.915	207.312	208.228	196.819	393.2	417.534	512.897
810841	XM_001347929	PF3D7_1128300	ATP-dependent 6-phosphofructokinase	protein_coding	XP_001347965.1	-3.95209	-2.65833	-4.67207	-3.76083		4.17691	5.02921e-19	2.12914e-18	4.17216	8.6541e-11	2.10831e-10	4.3588	2.63166e-23	9.51301e-23	3.05191	4.89861	3.43872	3.03944	4.76392	5.11882	3.05191	3.43872	3.03944	4.89861	4.76392	5.11882	500	720	486	1909	1708	2379	1.2697	1.78586	1.26872	4.78463	4.09645	5.99218	2.4554	3.38114	2.59331	6.92196	5.70467	8.30832
810842	XM_001347930	PF3D7_1128400	bifunctional farnesyl/geranylgeranyl diphosphate synthase	protein_coding	XP_001347966.2	-2.68906	-2.77183	-3.48916	-2.98335		7.35411	9.12898e-12	2.58964e-11	7.56565	2.12604e-12	5.62723e-12	7.66858	1.46376e-17	4.2166e-17	6.48677	7.90376	6.66451	6.51772	8.12624	8.30934	6.48677	6.66451	6.51772	7.90376	8.12624	8.30934	6080	7347	6099	15792	18171	22292	64.456	75.9299	66.4566	164.981	181.705	233.99	124.647	143.756	135.839	238.679	253.04	324.433
810844	XM_001347932	PF3D7_1128600	CCR4-NOT transcription complex subunit 2, putative	protein_coding	XP_001347968.1	1.66197	3.41599	1.89839	2.32545		0.159182	0.0266939	0.0365603	0.119985	2.21042e-07	4.43586e-07	2.07075	0.00013255	0.000200825	1.23665	0.860342	1.39334	2.69338	0.560689	1.95592	1.23665	1.39334	2.69338	0.860342	0.560689	1.95592	93	119	368	54	31	203	0.660747	0.827638	2.69964	0.378435	0.202632	1.42942	1.27778	1.56695	5.51813	0.547485	0.282182	1.98192
810845	XM_001347933	PF3D7_1128700	GPI-anchor transamidase, putative	protein_coding	XP_001347969.1	-5.03434	-1.66598	-3.42175	-3.37402		0.840653	5.95778e-14	1.92003e-13	1.10973	0.00627578	0.00893003	2.61948	1.15878e-13	2.84232e-13	0.663067	1.97993	1.37825	1.91221	1.8742	3.38704	0.663067	1.37825	1.91221	1.97993	1.8742	3.38704	40	117	186	195	174	667	0.317394	0.92189	1.54517	1.55139	1.32509	5.33807	0.613788	1.7454	3.15838	2.2444	1.8453	7.40138
810847	XM_024473322	PF3D7_1128900	conserved protein, unknown function	protein_coding	XP_024329129.1	-1.11473	-5.12044	-29.1081	-11.7811		0.0455281	0.690293	0.728449	-0.0820808	2.29656e-10	5.47013e-10	1.33385	9.91352e-39	6.2611e-38	0.962067	1.0406	0.379361	0.218414	1.34908	2.53825	0.962067	0.379361	0.218414	1.0406	1.34908	2.53825	65	22	11	70	101	339	0.412863	0.133342	0.067015	0.438632	0.609318	2.15309	0.798409	0.252454	0.136981	0.634573	0.848529	2.98531
810848	XM_001347936	PF3D7_1129000	spermidine synthase	protein_coding	XP_001347972.1	-2.29234	-2.8839	-2.65335	-2.60986		7.95178	8.39973e-09	1.98377e-08	8.08387	2.96169e-13	8.22491e-13	7.90122	1.57651e-11	3.53063e-11	7.24206	8.43351	7.13653	7.04278	8.65785	8.44378	7.24206	7.13653	7.04278	8.43351	8.65785	8.44378	10310	10219	8806	22828	26296	24476	127.966	123.655	112.342	279.224	307.871	300.802	247.465	234.113	229.631	403.956	428.737	417.069
810851	XM_001347939	PF3D7_1129300	conserved Plasmodium protein, unknown function	protein_coding	XP_001347975.1	3.79235	5.84828	15.8564	8.499		4.98299	9.80493e-19	4.08552e-18	4.82656	6.71299e-30	3.99359e-29	4.06821	8.96639e-57	1.06431e-55	5.67246	3.82613	5.62632	5.02312	3.21315	1.57819	5.67246	5.62632	5.02312	3.82613	3.21315	1.57819	3428	3540	2121	873	540	140	7.41633	7.4679	4.71752	1.8615	1.10058	0.298643	14.342	14.1388	9.64276	2.69305	1.53265	0.414077
810853	XM_024473323	PF3D7_1129500	A/G-specific adenine glycosylase, putative	protein_coding	XP_024329130.1	-3.38522	-2.7428	-2.92285	-3.01696		5.4627	1.92947e-16	7.06627e-16	5.53945	6.14233e-12	1.59136e-11	5.60088	3.04946e-13	7.36122e-13	4.39915	6.10949	4.69156	4.68516	6.11136	6.19524	4.39915	4.69156	4.68516	6.10949	6.11136	6.19524	1378	1817	1664	4506	4447	5095	8.99807	11.567	11.1639	28.9953	27.3925	32.9414	17.4008	21.8995	22.8194	41.9477	38.1464	45.6741
810854	XM_001347942	PF3D7_1129600	phosphatidylinositol-4-phosphate 5-kinase, putative	protein_coding	XP_001347978.1	2.35065	3.46051	6.13082	3.98066		4.14089	1.28336e-08	2.99989e-08	3.88105	9.33596e-16	2.95374e-15	3.76914	2.79741e-29	1.26311e-28	4.6842	3.52488	4.5731	4.60903	2.92378	2.26779	4.6842	4.5731	4.60903	3.52488	2.92378	2.26779	1694	1668	1575	696	430	269	5.05565	4.85217	4.83092	2.04605	1.2081	0.792288	9.7768	9.18651	9.87454	2.96004	1.68239	1.09853
810855	XM_001347943	PF3D7_1129700	conserved Plasmodium protein, unknown function	protein_coding	XP_001347979.1	2.90499	2.99468	4.67207	3.52391		1.57639	5.11161e-09	1.22625e-08	2.04932	2.33346e-10	5.55539e-10	2.004	8.03486e-18	2.33873e-17	2.4304	1.32776	2.83835	2.91989	1.61028	1.26565	2.4304	2.83835	2.91989	1.32776	1.61028	1.26565	301	450	442	100	134	99	6.62724	9.66979	10.0268	2.17483	2.77232	2.15785	12.816	18.3076	20.4952	3.14634	3.8607	2.99192
810856	XM_001347944	PF3D7_1129800	conserved Plasmodium protein, unknown function	protein_coding	XP_001347980.1	-4.72739	-5.21529	-5.70859	-5.21709		3.89725	6.18355e-23	3.20409e-22	4.05601	9.64216e-26	4.76978e-25	4.03443	5.9109e-28	2.54971e-27	2.63056	4.67551	2.66572	2.55432	4.85227	4.84958	2.63056	2.66572	2.55432	4.67551	4.85227	4.84958	356	391	328	1626	1820	1962	5.02445	5.37947	4.75348	22.6172	24.2383	27.4326	9.71647	10.1848	9.71625	32.7204	33.754	38.036
810857	XM_001347945	PF3D7_1129900	major facilitator superfamily-related transporter, putative	protein_coding	XP_001347981.1	-1.44886	-1.7431	-1.84065	-1.67754		5.30896	0.0104388	0.0150311	5.70569	0.000120531	0.000198842	5.60899	2.53934e-05	4.06699e-05	5.0597	5.58118	5.28663	5.14324	6.07247	6.00473	5.0597	5.28663	5.14324	5.58118	6.07247	6.00473	2218	2782	2311	3104	4327	4456	14.5283	17.7687	15.5612	20.0381	26.7367	28.906	28.0953	33.641	31.8075	28.9892	37.2332	40.0789
810858	XM_001347946	PF3D7_1130000	phosphoacetylglucosamine mutase, putative	protein_coding	XP_001347982.1	1.71107	2.01864	1.76886	1.83286		7.84327	0.00017114	0.000293876	7.83658	9.83717e-07	1.89825e-06	7.4443	6.77815e-05	0.000105105	8.18409	7.4127	8.26056	7.80407	7.25195	6.9862	8.18409	8.26056	7.80407	7.4127	7.25195	6.9862	19871	22359	14973	11217	9883	8867	84.4023	92.5889	65.3672	46.9453	39.592	37.2894	163.22	175.297	133.612	67.9161	55.1353	51.7027
810859	XM_001347947	PF3D7_1130100	60S ribosomal protein L38	protein_coding	XP_001347983.1	-3.39582	-5.3351	-4.2682	-4.33304		8.76638	5.69223e-17	2.12971e-16	8.99304	3.62524e-29	2.08264e-28	8.77591	8.42424e-23	2.98715e-22	7.63741	9.39606	7.33856	7.38712	9.74682	9.47415	7.63741	7.33856	7.38712	9.39606	9.74682	9.47415	13582	11766	11198	44549	56011	50067	616.875	520.97	522.742	1993.83	2399.56	2251.45	1192.93	986.342	1068.5	2884.49	3341.6	3121.7
810860	XM_001347948	PF3D7_1130200	60S ribosomal protein P0	protein_coding	XP_001347984.1	-4.42133	-6.76502	-6.05231	-5.74622		10.8012	8.06022e-24	4.33766e-23	10.9006	1.28408e-36	1.0027e-35	10.5241	4.54595e-33	2.32673e-32	9.36476	11.5076	8.94648	8.70947	11.7021	11.3041	9.36476	8.94648	8.70947	11.5076	11.7021	11.3041	45131	36014	28104	192733	217390	178178	569.036	442.691	364.227	2394.63	2585.36	2224.3	1100.42	838.138	744.489	3464.33	3600.35	3084.05
810862	XM_001347950	PF3D7_1130500	conserved oligomeric Golgi complex subunit 2, putative	protein_coding	XP_001347986.1	-3.74236	-3.09046	-7.4266	-4.75314		4.38438	5.47225e-18	2.18759e-17	4.41849	7.52653e-14	2.14964e-13	5.40258	1.10474e-37	6.69916e-37	3.29211	5.0841	3.51661	3.46338	5.05671	6.23843	3.29211	3.51661	3.46338	5.0841	5.05671	6.23843	603	764	675	2180	2107	5252	2.44111	3.01752	2.81007	8.7066	8.05243	21.0779	4.72072	5.713	5.74386	12.5959	11.2137	29.2251
810864	XM_001347952	PF3D7_1130700	structural maintenance of chromosomes protein 1, putative	protein_coding	XP_001347988.1	-3.29418	-2.31925	-2.47377	-2.69573		6.17988	5.28449e-16	1.8818e-15	6.47405	6.27167e-09	1.37631e-08	7.21696	3.83497e-10	8.0164e-10	5.11904	6.80981	5.7695	6.43688	6.96807	7.73365	5.11904	5.7695	6.43688	6.80981	6.96807	7.73365	2314	3917	5763	7363	8106	14934	5.08377	8.39066	13.0157	15.9414	16.7989	32.4892	9.83117	15.8859	26.6044	23.0626	23.394	45.0471
810865	XM_001347953	PF3D7_1130800	armadillo repeat protein PF16, putative	protein_coding	XP_001347989.2	-4.58467	-1.32353	-2.36399	-2.7574		0.76565	1.6376e-12	4.8567e-12	1.25923	0.133227	0.161812	1.5145	1.90789e-06	3.28629e-06	0.676296	1.90629	1.60265	1.42176	1.88621	2.3138	0.676296	1.60265	1.42176	1.90629	1.88621	2.3138	41	149	113	182	176	280	0.31698	1.13664	0.908568	1.40597	1.30471	2.17778	0.612988	2.15197	1.85714	2.03403	1.81692	3.01955
810866	XM_001347954	PF3D7_1130900	conserved Plasmodium protein, unknown function	protein_coding	XP_001347990.1	-13.572	-6.95339	-9.17572	-9.90036		4.4548	6.17418e-54	1.46229e-52	4.72486	8.66754e-35	6.2799e-34	5.30678	3.60486e-44	2.66569e-43	2.00171	5.38556	2.93436	3.13282	5.56103	6.1764	2.00171	2.93436	3.13282	5.38556	5.56103	6.1764	206	486	523	2702	3016	5028	0.605805	1.39959	1.58562	7.86366	8.40377	14.7041	1.17153	2.64982	3.24105	11.3764	11.703	20.3876
810867	XM_001347955	PF3D7_1131000	RNA-binding protein s1, putative	protein_coding	XP_001347991.1	-2.60587	-2.92348	-10.6349	-5.38808		3.68802	4.15476e-10	1.06325e-09	4.0246	1.70327e-12	4.52973e-12	4.75563	1.53896e-47	1.30086e-46	3.02372	4.29202	3.21486	2.49471	4.6567	5.65313	3.02372	3.21486	2.49471	4.29202	4.6567	5.65313	489	606	312	1231	1581	3477	11.4197	13.797	7.48281	28.3462	34.8514	80.4497	22.0838	26.1216	15.2951	41.0087	48.5336	111.546
810868	XM_001347956	PF3D7_1131100	serpentine receptor, putative	protein_coding	XP_001347992.1	2.68938	3.91416	3.14061	3.24805		4.55906	3.67874e-11	1.00824e-10	4.70557	2.72513e-19	1.02724e-18	4.3154	4.0958e-14	1.02671e-13	5.14246	3.78247	5.40958	4.96184	3.53638	3.40647	5.14246	5.40958	4.96184	3.78247	3.53638	3.40647	2353	3036	2030	845	692	677	12.1503	15.2816	10.7714	4.29755	3.36795	3.45852	23.4966	28.9323	22.017	6.2173	4.69017	4.79533
810869	XM_001347957	PF3D7_1131200	conserved Plasmodium protein, unknown function	protein_coding	XP_001347993.1	-9.24271	-11.0475	-8.31533	-9.53517		4.85139	1.82456e-43	2.38571e-42	5.36168	2.27423e-50	3.24401e-49	4.78228	4.19413e-40	2.77088e-39	2.72906	5.72939	2.96752	2.78643	6.25518	5.64579	2.72906	2.96752	2.78643	5.72939	6.25518	5.64579	386	499	397	3447	4920	3459	4.03147	5.08241	4.26194	35.5347	48.5542	35.8247	7.7962	9.62241	8.71152	51.4083	67.616	49.6719
810870	XM_001347958	PF3D7_1131300	conserved Plasmodium protein, unknown function	protein_coding	XP_001347994.1	-7.74696	-9.07023	-17.9408	-11.586		0.315963	5.0647e-16	1.80738e-15	0.622518	5.51482e-20	2.12672e-19	1.83513	1.62714e-39	1.0569e-38	0.352913	1.65969	0.379361	0.455741	1.90404	2.94401	0.352913	0.379361	0.455741	1.65969	1.90404	2.94401	19	22	25	143	179	472	0.129424	0.145091	0.180818	0.988817	1.19101	3.29503	0.250286	0.274698	0.369597	1.43053	1.65859	4.56865
810871	XM_001347959	PF3D7_1131400	conserved Plasmodium protein, unknown function	protein_coding	XP_001347995.1	-38.4465	-30.2656	-19.8456	-29.5192		4.47323	7.81463e-84	9.34221e-82	4.51777	3.65148e-78	1.62249e-76	4.92639	8.91183e-68	1.72101e-66	1.08619	5.46761	1.30031	1.96807	5.50226	5.87857	1.08619	1.30031	1.96807	5.46761	5.50226	5.87857	77	107	196	2864	2893	4077	0.179981	0.244721	0.471755	6.62576	6.40652	9.47895	0.348053	0.463325	0.964282	9.58554	8.92165	13.1428
810872	XM_001347960	PF3D7_1131500	conserved Plasmodium protein, unknown function	protein_coding	XP_001347996.1	7.4344	1.44341	1.04709	3.3083		-1.2519	2.38639e-07	5.07715e-07	-2.4738	0.679314	0.71536	-2.10605	1	1	0.753218	0.125132	0.236003	0.272659	0.16681	0.261344	0.753218	0.236003	0.272659	0.125132	0.16681	0.261344	47	13	14	6	8	14	0.72205	0.184696	0.218428	0.076633	0.109537	0.202205	1.39633	0.34968	0.446473	0.110866	0.152539	0.280362
810873	XM_001347961	PF3D7_1131600	kelch domain-containing protein, putative	protein_coding	XP_001347997.1	1.0652	1.49836	1.29353	1.2857		3.14154	0.69138	0.729136	3.46938	0.00763393	0.0107699	4.21641	0.0813603	0.0976595	3.33236	3.25052	3.83262	4.45529	3.29875	4.10312	3.33236	3.83262	4.45529	3.25052	3.29875	4.10312	622	969	1409	564	577	1141	0.898195	1.36553	2.09372	0.803501	0.785985	1.63287	1.73696	2.58533	4.27962	1.16243	1.09455	2.26402
810875	XM_001347963	PF3D7_1131900	conserved Plasmodium protein, unknown function	protein_coding	XP_001347999.2	3.97047	7.93551	1.30645	4.40414		1.9913	9.66745e-15	3.25337e-14	2.16883	3.17276e-28	1.76221e-27	2.19931	0.102834	0.12189	2.86814	1.37052	3.15633	2.62553	0.997048	2.30968	2.86814	3.15633	2.62553	1.37052	0.997048	2.30968	432	579	348	105	65	279	2.21819	2.90199	1.83847	0.52893	0.313099	1.41883	4.28961	5.49427	3.75788	0.765207	0.436018	1.96724
810876	XM_001347964	PF3D7_1132000	ubiquitin-like protein, putative	protein_coding	XP_001348000.1	3.07699	2.99812	2.82172	2.96561		7.9124	1.18047e-14	3.9488e-14	7.92092	4.41136e-14	1.27149e-13	8.0738	8.57191e-13	2.03113e-12	8.51018	6.89685	8.5094	8.63964	6.93322	7.14963	8.51018	8.5094	8.63964	6.89685	6.93322	7.14963	24928	26582	26773	7825	7911	9939	112.835	117.307	124.566	34.9	33.7751	44.5422	218.204	222.095	254.617	50.4901	47.0348	61.759
810877	XM_001347965	PF3D7_1132100	RNA-binding protein, putative	protein_coding	XP_001348001.1	5.92557	11.3822	21.2756	12.8611		4.62148	6.34048e-30	4.43392e-29	4.58233	4.74443e-49	6.43832e-48	4.09632	4.51711e-65	7.74076e-64	5.42849	3.01749	5.49078	5.07174	2.28127	1.34029	5.42849	5.49078	5.07174	3.01749	2.28127	1.34029	2884	3216	2196	470	252	108	10.19	11.0775	7.97544	1.63335	0.839223	0.377611	19.7058	20.9728	16.302	2.36298	1.16869	0.523568
810879	XM_001347967	PF3D7_1132300	nucleic acid binding protein, putative	protein_coding	XP_001348003.1	-3.74696	-3.68894	-4.05323	-3.82971		6.31632	4.03449e-19	1.71962e-18	6.50805	8.72725e-19	3.19617e-18	6.86416	3.10196e-21	1.03833e-20	5.11114	6.98599	5.31515	5.55747	7.17174	7.55333	5.11114	5.31515	5.55747	6.98599	7.17174	7.55333	2301	2839	3102	8328	9345	13171	33.5612	40.3739	46.5057	119.705	128.569	190.216	64.9018	76.4391	95.0589	173.178	179.044	263.739
810880	XM_001347968	PF3D7_1132400	conserved Plasmodium membrane protein, unknown function	protein_coding	XP_001348004.2	-2.29562	-2.55798	-1.34458	-2.06606		8.39146	7.7178e-09	1.82874e-08	8.49349	7.8306e-11	1.91326e-10	8.23148	0.0373613	0.0465487	7.67785	8.87276	7.66945	8.00762	9.02013	8.43334	7.67785	7.66945	8.00762	8.87276	9.02013	8.43334	13970	14818	17252	30976	33821	24299	38.1912	39.4946	48.4772	83.4485	87.2109	65.7704	73.8556	74.7743	99.0888	120.726	121.449	91.1925
810881	XM_001347969	PF3D7_1132500	amino acid transporter, putative	protein_coding	XP_001348005.2	-1.39867	1.88086	1.9526	0.811598		2.20558	0.0413521	0.0552645	2.23671	0.000131134	0.000215664	1.84319	0.000100622	0.000153703	2.2695	2.66581	2.83005	2.51361	2.08685	1.77041	2.2695	2.83005	2.51361	2.66581	2.08685	1.77041	262	447	317	354	212	170	0.725471	1.20761	0.902945	0.966288	0.55376	0.465842	1.40294	2.28635	1.84564	1.39794	0.771159	0.645902
810885	XM_001347973	PF3D7_1132800	aquaglyceroporin	protein_coding	XP_001348009.1	-1.30195	1.0898	-1.81426	-0.67547		5.47524	0.0675227	0.0872892	5.82782	0.549985	0.596689	6.59848	3.41153e-05	5.43269e-05	5.30831	5.68053	5.91192	6.12606	5.79001	6.97616	5.30831	5.91192	6.12606	5.68053	5.79001	6.97616	2648	4331	4633	3330	3546	8805	40.8571	65.1521	73.4795	50.6268	51.6027	134.518	79.0108	123.351	150.194	73.2422	71.8613	186.513
810886	XM_001347974	PF3D7_1132900	glycine cleavage system H protein	protein_coding	XP_001348010.1	-2.60625	-1.91382	-1.79791	-2.10599		5.23415	7.39326e-11	1.98724e-10	5.76553	7.31321e-06	1.3261e-05	5.80286	4.92778e-05	7.72475e-05	4.4501	5.79089	5.26011	5.35342	6.17851	6.18402	4.4501	5.26011	5.35342	5.79089	6.17851	6.18402	1430	2730	2684	3600	4662	5055	28.4203	52.9092	54.8431	70.5412	87.4314	99.5043	54.9603	100.172	112.101	102.052	121.756	137.965
810887	XM_001347975	PF3D7_1133000	conserved Plasmodium protein, unknown function	protein_coding	XP_001348011.2	1.17211	4.19127	4.05929	3.14089		-1.03121	0.739742	0.772192	-1.49404	0.000287197	0.000461002	-1.23701	7.28479e-05	0.000112648	0.581041	0.508769	0.6036	0.712778	0.16681	0.20919	0.581041	0.6036	0.712778	0.508769	0.16681	0.20919	34	38	43	28	8	11	4.40196	4.80852	5.7535	3.64352	1.00129	1.33004	8.51268	9.10386	11.7603	5.27111	1.39439	1.84414
810888	XM_001347976	PF3D7_1133100	conserved Plasmodium protein, unknown function	protein_coding	XP_001348012.1	1.50687	1.08663	1.84038	1.47796		9.14009	0.00395495	0.00597048	9.06145	0.558085	0.604302	8.86856	1.96981e-05	3.19149e-05	9.40781	8.81733	9.12264	9.24477	9.003	8.36676	9.40781	9.12264	9.24477	8.81733	9.003	8.36676	46500	40701	40760	29806	33421	23200	175.67	149.905	158.274	110.957	119.089	86.7751	339.716	283.812	323.516	160.523	165.842	120.316
810889	XM_001347977	PF3D7_1133200	conserved Plasmodium protein, unknown function	protein_coding	XP_001348013.1	-1.6777	1.03276	1.08172	0.145591		6.11676	0.000325113	0.000545221	6.37179	0.822417	0.848789	7.82999	0.580644	0.616757	5.72274	6.45817	6.4114	7.89144	6.36545	7.77862	5.72274	6.4114	7.89144	6.45817	6.36545	7.77862	3552	6153	15912	5756	5316	15409	6.84769	11.566	31.5335	10.9347	9.66716	29.4143	13.2423	21.8977	64.4554	15.8194	13.4624	40.7838
810890	XM_001347978	PF3D7_1133300	LEM3/CDC50 family protein, putative	protein_coding	XP_001348014.1	2.93361	12.7584	8.08807	7.92671		1.15806	3.44468e-08	7.81904e-08	2.26176	8.22052e-38	6.81109e-37	2.41037	3.07076e-30	1.42104e-29	2.09824	1.08236	3.29541	3.38141	0.756577	1.11317	2.09824	3.29541	3.38141	1.08236	0.756577	1.11317	225	645	634	74	45	82	2.44875	6.84306	7.09129	0.784416	0.45578	0.879143	4.73548	12.9558	14.4948	1.13482	0.634715	1.21896
810891	XM_001347979	PF3D7_1133400	apical membrane antigen 1	protein_coding	XP_001348015.1	38.7746	94.4026	165.988	99.7217		7.76489	3.56932e-100	1.19477e-97	8.4155	4.90675e-136	6.1592e-133	8.46885	1.084e-157	1.36069e-154	8.73133	3.57692	9.40225	9.46214	3.02773	2.38996	8.73133	9.40225	9.46214	3.57692	3.02773	2.38996	29069	49421	47399	724	467	299	186.493	309.111	312.57	4.57487	2.82235	1.8956	360.647	585.232	638.902	6.6185	3.93037	2.6283
810892	XM_001347980	PF3D7_1133500	conserved Plasmodium protein, unknown function	protein_coding	XP_001348016.1	-1.44546	1.04801	-2.94716	-1.11487		1.99587	0.0290605	0.0395964	2.41477	0.784627	0.814306	2.66428	3.44643e-11	7.56978e-11	2.08343	2.50624	2.68425	2.0686	2.62731	3.38116	2.08343	2.68425	2.0686	2.50624	2.62731	3.38116	222	397	215	310	338	664	2.25464	3.9295	2.24489	3.09928	3.23362	6.68011	4.36011	7.43964	4.58861	4.48375	4.50311	9.26216
810893	XM_001347981	PF3D7_1133600	conserved Plasmodium protein, unknown function	protein_coding	XP_001348017.1	1.85198	3.08383	2.80301	2.57961		4.73597	2.68938e-05	4.94087e-05	4.41156	8.98772e-14	2.55679e-13	3.59833	2.27162e-11	5.04013e-11	5.15255	4.29757	5.04816	4.23393	3.5114	2.87873	5.15255	5.04816	4.23393	4.29757	3.5114	2.87873	2370	2347	1199	1236	679	448	13.358	12.897	6.94691	6.86594	3.61049	2.49616	25.8322	24.4177	14.1997	9.93301	5.02792	3.46099
810894	XM_001347982	PF3D7_1133700	FHA domain-containing protein, putative	protein_coding	XP_001348018.1	6.06389	6.93085	19.5157	10.8368		11.3248	3.84211e-33	3.16769e-32	10.92	2.11163e-37	1.71561e-36	10.7515	4.82049e-75	1.28743e-73	12.1049	9.50628	11.726	11.6798	8.93544	7.40134	12.1049	11.726	11.6798	9.50628	8.93544	7.40134	301918	247703	220716	48091	31889	11847	1209.18	967.159	908.595	189.787	120.463	46.9724	2338.36	1831.1	1857.19	274.567	167.755	65.1284
810895	XM_001347983	PF3D7_1133800	RNA (uracil-5-)methyltransferase, putative	protein_coding	XP_001348019.2	-1.48425	-1.82562	-1.77514	-1.695		8.10482	0.00556921	0.00825598	7.95973	2.58792e-05	4.49462e-05	7.65593	6.05721e-05	9.43924e-05	7.79836	8.36598	7.46918	7.19304	8.33389	8.01667	7.79836	7.46918	7.19304	8.36598	8.33389	8.01667	15193	12888	9780	21781	20994	18186	70.7746	58.5288	46.8265	99.9823	92.243	83.8747	136.866	110.811	95.7146	144.645	128.457	116.295
810896	XM_001347984	PF3D7_1133900	conserved Plasmodium protein, unknown function	protein_coding	XP_001348020.2	4.02661	4.01399	7.59784	5.21281		8.56608	3.10239e-21	1.47489e-20	8.48412	3.78954e-21	1.55198e-20	8.57058	2.56274e-40	1.71111e-39	9.24831	7.2459	9.16556	9.39425	7.16806	6.48271	9.24831	9.16556	9.39425	7.2459	7.16806	6.48271	41626	41932	45217	9985	9321	6234	135.045	132.626	150.785	31.9183	28.5224	20.0236	261.156	251.099	308.209	46.1765	39.72	27.7633
810898	XM_001347986	PF3D7_1134000	heat shock protein 70	protein_coding	XP_001348022.1	-2.78466	-2.90408	-3.46416	-3.05097		10.7227	1.43839e-12	4.28361e-12	11.0204	1.85146e-13	5.19338e-13	11.2462	1.70551e-17	4.89614e-17	9.80414	11.2806	10.0568	10.0891	11.594	11.8807	9.80414	10.0568	10.0891	11.2806	11.594	11.8807	61223	77837	73236	164670	201694	265758	368.535	456.789	453.127	976.753	1145.16	1583.86	712.686	864.829	926.205	1413.08	1594.74	2196.07
810899	XM_001347987	PF3D7_1134100	protein disulfide isomerase	protein_coding	XP_001348023.1	-2.08485	-1.06807	-2.95723	-2.03672		5.46058	4.52373e-07	9.45614e-07	5.4578	0.648922	0.688117	6.05359	1.38029e-13	3.37411e-13	4.88413	5.91848	5.44216	5.11073	5.53504	6.64712	4.88413	5.44216	5.11073	5.91848	5.53504	6.64712	1956	3107	2258	3939	2961	6995	18.4338	28.5495	21.8758	36.581	26.3211	65.2797	35.648	54.0522	44.7148	52.922	36.6544	90.512
810901	XM_001347989	PF3D7_1134300	conserved Plasmodium protein, unknown function	protein_coding	XP_001348025.1	4.40786	5.84093	3.50182	4.58354		4.65238	3.71786e-22	1.8556e-21	4.38563	3.67331e-29	2.10785e-28	4.90583	5.20501e-17	1.45921e-16	5.39037	3.36279	5.19484	5.57287	2.82742	3.83854	5.39037	5.19484	5.57287	3.36279	2.82742	3.83854	2807	2606	3136	615	398	938	5.03472	4.55675	5.78212	1.08579	0.673364	1.66535	9.73633	8.6272	11.8188	1.57082	0.937719	2.30904
810902	XM_001347990	PF3D7_1134400	conserved protein, unknown function	protein_coding	XP_001348026.2	-4.71417	-4.34795	-11.5012	-6.85444		3.69474	1.73466e-22	8.81552e-22	3.68814	1.14066e-20	4.55628e-20	4.73379	6.16691e-50	5.64009e-49	2.46511	4.48046	2.53909	2.39227	4.4548	5.64088	2.46511	2.53909	2.39227	4.48046	4.4548	5.64088	310	352	286	1412	1366	3447	7.06283	7.82808	6.70285	31.7726	29.4215	77.9454	13.6584	14.8207	13.7008	45.9657	40.972	108.073
810903	XM_001347991	PF3D7_1134500	alpha/beta hydrolase, putative	protein_coding	XP_001348027.2	1.75406	2.23717	2.75186	2.24769		6.08193	9.67685e-05	0.000169471	6.04392	2.87303e-08	6.06878e-08	6.01847	4.31676e-12	9.92419e-12	6.44705	5.64874	6.52584	6.5858	5.38337	5.15143	6.44705	6.52584	6.5858	5.64874	5.38337	5.15143	5913	6667	6397	3256	2659	2435	13.543	14.8862	15.0599	7.34859	5.74311	5.52075	26.1899	28.1837	30.7828	10.6313	7.99779	7.65467
810904	XM_001347992	PF3D7_1134600	zinc finger protein, putative	protein_coding	XP_001348028.1	14.7367	19.3142	22.2446	18.7652		6.70231	2.59735e-62	8.52371e-61	6.63217	5.49614e-72	1.94339e-70	7.12602	4.39993e-78	1.30722e-76	7.61451	3.83073	7.56635	8.06774	3.4276	3.7021	7.61451	7.56635	8.06774	3.83073	3.4276	3.7021	13367	13791	17989	876	637	847	31.0075	31.1879	42.8913	2.00138	1.39298	1.94334	59.9634	59.0474	87.6711	2.89542	1.93985	2.69449
810905	XM_001347993	PF3D7_1134700	DNA-directed RNA polymerase I subunit RPA2, putative	protein_coding	XP_001348029.1	2.13312	1.97713	3.24126	2.45051		9.91641	1.26288e-07	2.747e-07	9.94704	1.88938e-06	3.57176e-06	9.80651	6.67466e-16	1.78834e-15	10.3628	9.27109	10.3576	10.4196	9.37524	8.72539	10.3628	10.3576	10.4196	9.27109	9.37524	8.72539	90209	95897	92106	40847	43278	29767	237.526	246.167	249.277	105.979	107.482	77.5987	459.335	466.063	509.529	153.321	149.679	107.593
810906	XM_001347994	PF3D7_1134800	coatomer subunit delta	protein_coding	XP_001348030.1	1.43823	1.57644	1.93701	1.65056		7.56036	0.0108065	0.0155337	7.26018	0.00144801	0.00218267	6.83757	4.26954e-06	7.201e-06	7.80505	7.28358	7.55884	7.24625	6.90657	6.30129	7.80505	7.55884	7.24625	7.28358	6.90657	6.30129	15264	13719	10150	10251	7765	5489	125.019	109.544	85.445	82.7327	59.9839	44.5102	241.766	207.397	174.652	119.69	83.5329	61.7146
810907	XM_001347995	PF3D7_1134900	conserved Plasmodium protein, unknown function	protein_coding	XP_001348031.1	6.69271	8.94165	6.01856	7.21764		2.84459	5.09586e-28	3.29297e-27	2.81875	1.77566e-34	1.27002e-33	2.02195	2.21811e-22	7.73949e-22	3.74867	1.51473	3.76749	2.98632	1.26879	1.10368	3.74867	3.76749	2.98632	1.51473	1.26879	1.10368	853	923	466	123	92	81	4.99023	5.26429	2.80289	0.707694	0.507677	0.463603	9.65028	9.96676	5.72919	1.02383	0.706985	0.642798
810908	XM_001347996	PF3D7_1135000.1	PQ-loop repeat-containing protein	protein_coding	XP_001348032.2	-6.54889	-6.75863	-29.2815	-14.1964		2.26934	3.90146e-25	2.22858e-24	2.01911	1.13602e-24	5.3408e-24	3.76127	5.44514e-70	1.13917e-68	1.18205	3.22045	1.02787	0.919583	3.00588	4.7633	1.18205	1.02787	0.919583	3.22045	3.00588	4.7633	87	76	60	551	459	1844	1.48097	1.25257	1.0463	9.26821	7.38215	31.1732	2.86394	2.37147	2.13867	13.4084	10.2803	43.2225
810909	XM_001347997	PF3D7_1135100	protein phosphatase PPM8, putative	protein_coding	XP_001348033.1	3.7164	4.70034	7.77302	5.39659		8.19937	3.74874e-19	1.60191e-18	8.25817	1.96596e-25	9.56501e-25	8.03852	5.17058e-41	3.54181e-40	8.85855	6.97305	8.98256	8.86689	6.76029	5.92916	8.85855	8.98256	8.86689	6.97305	6.76029	5.92916	31755	36928	31352	8253	7010	4225	183.945	208.546	186.673	47.1034	38.2993	24.231	355.719	394.835	381.565	68.1449	53.3351	33.597
810910	XM_001347998	PF3D7_1135300	conserved Plasmodium membrane protein, unknown function	protein_coding	XP_001348034.1	2.09281	3.72976	3.92217	3.24824		3.73553	1.12201e-06	2.28823e-06	3.49017	7.4852e-17	2.51057e-16	3.49432	5.35078e-18	1.56838e-17	4.24677	3.26192	4.22212	4.24188	2.51964	2.47708	4.24677	4.22212	4.24188	3.26192	2.51964	2.47708	1233	1292	1206	569	309	322	12.0182	12.2786	12.08	5.45651	2.83998	3.10278	23.2411	23.2467	24.6919	7.89397	3.95492	4.30209
810912	XM_024473327	PF3D7_1135500	conserved protein, unknown function	protein_coding	XP_024329132.1	-14.7048	-14.8465	-13.4362	-14.3292		2.05711	1.05857e-38	1.12133e-37	2.32496	3.31741e-42	3.23431e-41	3.76132	4.30019e-50	3.95444e-49	0.608905	3.12878	0.703874	1.5222	3.37317	4.71034	0.608905	0.703874	1.5222	3.12878	3.37317	4.71034	36	46	126	513	611	1775	0.389412	0.491993	1.4281	5.60513	6.38955	19.5077	0.753058	0.93148	2.91907	8.10898	8.89802	27.0479
810915	XM_001348003	PF3D7_1135600	condensin-2 complex subunit D3, putative	protein_coding	XP_001348039.2	-13.3848	-7.03581	-16.9206	-12.4471		2.73254	3.73311e-43	4.8185e-42	2.80705	2.14506e-29	1.25529e-28	4.00241	5.18535e-58	6.52522e-57	0.9403	3.73581	1.45219	1.47671	3.72538	4.9635	0.9403	1.45219	1.47671	3.73581	3.72538	4.9635	63	127	120	816	798	2129	0.137197	0.271524	0.26999	1.76475	1.65194	4.6299	0.265317	0.51407	0.551867	2.55308	2.30047	6.41949
810916	XM_001348004	PF3D7_1135800	conserved Plasmodium protein, unknown function	protein_coding	XP_001348040.1	-1.89604	-2.61047	-2.66654	-2.39101		5.20414	1.13187e-05	2.13651e-05	5.30146	6.42514e-11	1.57831e-10	5.15535	2.81578e-11	6.20907e-11	4.72455	5.62157	4.51304	4.35201	5.8579	5.72221	4.72455	4.51304	4.35201	5.62157	5.8579	5.72221	1744	1597	1307	3194	3720	3651	43.5635	38.8715	33.5429	78.6046	87.6377	90.2961	84.2447	73.5945	68.5626	113.718	122.043	125.198
810917	XM_001348005	PF3D7_1135900	3-oxo-5-alpha-steroid 4-dehydrogenase, putative	protein_coding	XP_001348041.2	2.15445	2.34401	1.03244	1.84363		6.30098	1.12842e-07	2.46875e-07	6.33051	4.26526e-09	9.45513e-09	6.52559	0.823864	0.845243	6.76368	5.67158	6.83002	6.56331	5.61795	6.51775	6.76368	6.83002	6.56331	5.67158	5.61795	6.51775	7381	8249	6297	3309	3140	6389	99.3265	108.218	87.0939	43.8724	39.8494	85.1161	192.081	204.888	178.022	63.4706	55.4938	118.016
810918	XM_001348006	PF3D7_1136000	conserved Plasmodium protein, unknown function	protein_coding	XP_001348042.1	17.1545	17.946	9.35612	14.8188		6.11423	9.68635e-67	4.19269e-65	5.94484	7.16698e-68	2.15481e-66	6.33418	8.45903e-47	6.96275e-46	7.04278	3.10871	6.87793	7.19714	2.9062	4.05098	7.04278	6.87793	7.19714	3.10871	2.9062	4.05098	8971	8530	9808	505	424	1098	10.3363	9.58153	11.6147	0.5724	0.459728	1.25196	19.9887	18.1405	23.7407	0.828095	0.640212	1.73588
810919	XM_001348007	PF3D7_1136100	conserved Plasmodium protein, unknown function	protein_coding	XP_001348043.1	-1.09102	1.39002	-3.13743	-0.946144		1.99803	0.603722	0.647158	1.66946	0.0587657	0.074851	2.56209	4.74004e-12	1.08576e-11	2.26075	2.36114	2.22153	1.94041	1.86209	3.30865	2.26075	2.22153	1.94041	2.36114	1.86209	3.30865	260	268	191	274	172	628	1.71777	1.73168	1.29635	1.78762	1.06915	4.12035	3.32189	3.27855	2.64977	2.58617	1.48888	5.71298
810920	XM_001348008	PF3D7_1136200	conserved Plasmodium protein, unknown function	protein_coding	XP_001348044.1	36.7477	91.3773	83.3803	70.5017		3.95034	4.18806e-77	3.28566e-75	4.26559	1.17677e-99	1.84642e-97	3.91259	1.72033e-93	9.18915e-92	4.95572	0.860342	5.2841	4.94106	0.499462	0.437903	4.95572	5.2841	4.94106	0.860342	0.499462	0.437903	2059	2777	2000	54	27	25	12.0985	15.9125	12.0789	0.307086	0.147983	0.143908	23.3965	30.1267	24.6895	0.444264	0.206079	0.199533
810921	XM_001348009	PF3D7_1136300	tudor staphylococcal nuclease	protein_coding	XP_001348045.1	1.93635	2.00896	2.11864	2.02131		9.58521	3.82403e-06	7.50312e-06	9.67341	1.09568e-06	2.11106e-06	9.80172	1.62767e-07	2.96858e-07	9.98589	9.03389	10.0919	10.2451	9.08674	9.16328	9.98589	10.0919	10.2451	9.03389	9.08674	9.16328	69452	79753	81605	34644	35422	40348	252.59	282.777	305.061	124.155	121.511	145.284	488.468	535.375	623.553	179.616	169.215	201.44
810922	XM_001348010	PF3D7_1136400	signal recognition particle subunit SRP72, putative	protein_coding	XP_001348046.1	1.95088	1.8539	1.75883	1.85453		8.85483	3.02674e-06	5.99497e-06	8.66996	1.57772e-05	2.78248e-05	8.32649	7.73522e-05	0.000119356	9.26006	8.29817	9.0502	8.68045	8.16195	7.86849	9.26006	9.0502	8.68045	8.29817	8.16195	7.86849	41967	38704	27543	20778	18628	16404	189.108	170.03	127.571	92.2599	79.1726	73.1853	365.704	321.914	260.759	133.473	110.255	101.473
810924	XM_001348012	PF3D7_1136600	conserved Plasmodium protein, unknown function	protein_coding	XP_001348048.1	1.42976	1.04796	2.82654	1.76809		9.81593	0.0118716	0.0169918	9.62104	0.741128	0.773157	9.43565	7.23611e-13	1.72437e-12	10.0522	9.53701	9.65617	10	9.58868	8.50353	10.0522	9.65617	10	9.53701	9.58868	8.50353	72722	58946	68845	49128	50189	25514	219.704	173.615	213.785	146.254	143.018	76.3164	424.871	328.701	436.983	211.587	199.165	105.815
810925	XM_001348013,XM_024473328	PF3D7_1136700.1	conserved Plasmodium protein, unknown function	protein_coding	XP_001348049.1;XP_024329133.1	1.93137	2.21994	-1.77871	0.790868		2.65442	4.06128e-05	7.36163e-05	2.45613	1.12855e-06	2.17104e-06	2.89591	0.000248786	0.000369682	3.21035	2.3988	3.09071	2.66324	2.13294	3.39094	3.21035	3.09071	2.66324	2.3988	2.13294	3.39094	566	550	359	283	221	669	5.3783	5.1734	3.48577	2.64554	1.96738	6.29572	10.4008	9.79468	7.12502	3.82732	2.73975	8.72918
810926	XM_001348014	PF3D7_1136800	DnaJ protein, putative	protein_coding	XP_001348050.2	-1.24386	-1.59619	-1.43193	-1.42399		5.64358	0.129727	0.16071	5.72741	0.00118685	0.00180636	5.46801	0.0129275	0.0167854	5.50879	5.8174	5.38525	5.22404	6.04696	5.73033	5.50879	5.38525	5.22404	5.8174	6.04696	5.73033	3053	2984	2448	3668	4250	3672	32.9768	31.4204	27.1812	39.0396	43.303	39.2665	63.7717	59.4875	55.5592	56.4789	60.3032	54.444
810927	XM_001348015	PF3D7_1136900	subtilisin-like protease 2	protein_coding	XP_001348051.1	18.2339	42.947	85.9974	49.0595		7.44202	8.0428e-72	4.75093e-70	7.86455	2.59973e-104	5.67533e-102	7.87771	5.00241e-131	1.47748e-128	8.36908	4.2537	8.83424	8.86399	3.53638	2.67911	8.36908	8.83424	8.86399	4.2537	3.53638	2.67911	22599	33313	31289	1197	692	381	67.307	96.7279	95.7873	3.51303	1.94361	1.12159	130.161	183.133	195.792	5.08232	2.70665	1.55512
810928	XM_001348016	PF3D7_1137100	mitochondrial ribosomal protein S9 precursor, putative	protein_coding	XP_001348052.1	-1.66605	-2.60335	-1.5163	-1.92857		6.65376	0.000372903	0.000620805	6.67236	4.46091e-11	1.1039e-10	5.94955	0.00380786	0.00519687	6.25762	6.98651	5.84796	5.64662	7.21285	6.23735	6.25762	5.84796	5.64662	6.98651	7.21285	6.23735	5177	4140	3304	8331	9617	5248	68.734	53.5887	45.0863	109.001	120.449	68.9923	132.92	101.458	92.1577	157.692	167.736	95.6597
810929	XM_001348017	PF3D7_1137200	apical exonemal protein	protein_coding	XP_001348053.1	6.76008	9.46145	7.11146	7.77766		5.18222	1.48482e-34	1.30337e-33	4.98305	2.0125e-44	2.17775e-43	3.92771	1.20871e-33	6.34826e-33	6.00454	3.37124	5.86125	4.78884	2.81491	2.24639	6.00454	5.86125	4.78884	3.37124	2.81491	2.24639	4333	4179	1793	619	394	264	41.6228	39.1368	17.7058	5.85493	3.56929	2.50461	80.4916	74.0969	36.1911	8.47037	4.97056	3.47271
810930	XM_001348018	PF3D7_1137300	CLPTM1 domain-containing protein, putative	protein_coding	XP_001348054.1	1.42372	1.3686	1.52497	1.4391		9.03104	0.0129643	0.0184663	9.09523	0.0272155	0.0361219	8.98877	0.00302946	0.00416395	9.26575	8.75707	9.3061	9.26356	8.85423	8.656	9.26575	9.3061	9.26356	8.75707	8.85423	8.656	42133	46230	41295	28584	30140	28366	244.063	261.077	245.875	163.159	164.675	162.68	471.978	494.291	502.576	236.044	229.324	225.56
810931	XM_001348019	PF3D7_1137400	UVB-resistance protein UVR8 homologue	protein_coding	XP_001348055.1	-2.99747	-2.52826	-2.00948	-2.51174		5.92497	7.53173e-14	2.41179e-13	6.41126	1.72295e-10	4.13327e-10	6.63936	1.2762e-06	2.22261e-06	4.97191	6.52475	5.62152	6.071	6.94188	7.06703	4.97191	5.62152	6.071	6.52475	6.94188	7.06703	2083	3528	4457	6031	7959	9382	19.5388	32.2699	42.9792	55.7564	70.4326	87.1486	37.7848	61.0959	87.8507	80.6632	98.0837	120.834
810932	XM_001348020	PF3D7_1137500	apicoplast ribosomal protein S14p/S29e precursor, putative	protein_coding	XP_001348056.1	-12.9897	-17.7969	-24.7837	-18.5234		2.73734	1.54835e-42	1.93871e-41	2.90345	2.5109e-51	3.68632e-50	4.33423	9.02368e-71	1.96991e-69	0.962067	3.73744	0.842316	1.35628	3.92048	5.3115	0.962067	0.842316	1.35628	3.73744	3.92048	5.3115	65	58	105	817	923	2729	1.47957	1.2859	2.47353	18.5776	20.0926	62.4202	2.86124	2.43456	5.05596	26.8764	27.9808	86.5473
810934	XM_001348022	PF3D7_1137600	conserved Plasmodium protein, unknown function	protein_coding	XP_001348058.2	3.46352	6.66045	-2.33731	2.59556		-1.72318	0.00188854	0.00294667	-1.14663	3.13151e-07	6.2123e-07	-1.4984	0.0187538	0.0240089	0.508934	0.164542	0.786237	0.254803	0.146984	0.53996	0.508934	0.786237	0.254803	0.164542	0.146984	0.53996	29	53	13	8	7	32	0.17209	0.30912	0.0754	0.046297	0.039429	0.18686	0.332794	0.585251	0.154119	0.066978	0.054908	0.259087
810935	XM_001348023	PF3D7_1137700	calcium-binding protein, putative	protein_coding	XP_001348059.1	-1.18581	1.29706	-2.25938	-0.716045		-0.331477	0.522344	0.569159	-0.312999	0.313433	0.358648	0.683832	7.12979e-05	0.000110354	0.765649	0.872293	0.906855	0.975165	0.743433	1.67109	0.765649	0.906855	0.975165	0.872293	0.743433	1.67109	48	64	65	55	44	154	0.259356	0.336643	0.357935	0.292119	0.224773	0.824616	0.501552	0.637358	0.73163	0.422611	0.313016	1.14335
810936	XM_001348024	PF3D7_1137900	conserved Plasmodium protein, unknown function	protein_coding	XP_001348060.2	8.72032	10.6598	9.42632	9.60215		1.42368	9.70511e-25	5.45681e-24	1.13308	1.7469e-25	8.5406e-25	0.730325	4.30712e-21	1.43219e-20	2.52484	0.626341	2.30372	1.98442	0.451774	0.391854	2.52484	2.30372	1.98442	0.626341	0.451774	0.391854	326	288	199	36	24	22	1.7045	1.47039	1.07121	0.182116	0.115454	0.110702	3.29622	2.78385	2.18958	0.263468	0.16078	0.153491
810938	XM_001348026	PF3D7_1138000	conserved Plasmodium protein, unknown function	protein_coding	XP_001348062.1	7.53332	9.62763	3.79189	6.98428		1.67648	3.05504e-24	1.67643e-23	1.49408	8.35323e-27	4.34178e-26	2.48588	2.61641e-15	6.83862e-15	2.71951	0.799056	2.59239	3.29668	0.604962	1.73396	2.71951	2.59239	3.29668	0.799056	0.604962	1.73396	383	368	594	49	34	164	0.536315	0.502572	0.855344	0.066671	0.044727	0.227251	1.03714	0.951509	1.74835	0.096453	0.062286	0.315089
810939	XM_001348027	PF3D7_1138100	ubiquitin-related modifier 1, putative	protein_coding	XP_001348063.1	-1.0559	-1.51021	-1.86943	-1.47851		4.8039	0.710923	0.745831	4.4943	0.00497953	0.00715576	4.59103	2.12356e-05	3.42732e-05	4.8148	4.89055	4.2431	4.15189	4.81192	5.01631	4.8148	4.2431	4.15189	4.89055	4.81192	5.01631	1861	1312	1129	1898	1768	2211	58.5675	40.2294	36.4983	58.8541	52.4628	68.8823	113.26	76.1654	74.6036	85.1446	73.0591	95.5072
810940	XM_001348028	PF3D7_1138200	conserved protein, unknown function	protein_coding	XP_001348064.1	-1.13593	-1.07119	-1.05946	-1.08886		2.7568	0.429536	0.477357	1.82933	0.695972	0.730756	0.507571	0.796877	0.82108	2.86814	3.02822	2.13885	1.23402	2.21617	1.28257	2.86814	2.13885	1.23402	3.02822	2.21617	1.28257	432	249	91	474	238	101	9.22937	5.17763	1.99833	9.96338	4.78303	2.12426	17.8481	9.8027	4.08465	14.4141	6.66079	2.94534
810941	XM_001348029	PF3D7_1138400	guanylyl cyclase	protein_coding	XP_001348065.1	19.9794	27.837	14.121	20.6458		5.08539	1.36441e-68	6.52448e-67	5.18184	1.3186e-79	6.13026e-78	5.47017	1.11286e-58	1.44012e-57	6.03567	2.08123	6.14967	6.38806	1.81261	2.7779	6.03567	6.14967	6.38806	2.08123	1.81261	2.7779	4429	5120	5569	214	164	413	4.1874	4.7191	5.41222	0.199121	0.145696	0.385767	8.09774	8.93458	11.0627	0.28807	0.202894	0.534877
810942	XM_001348030	PF3D7_1138500	protein phosphatase 2C	protein_coding	XP_001348066.2	-1.11545	-1.61325	1.06914	-0.553187		8.56514	0.441525	0.490031	8.19202	0.000799185	0.00123165	7.87482	0.638219	0.673213	8.48808	8.64529	7.81248	7.92799	8.50001	7.83196	8.48808	7.81248	7.92799	8.64529	8.50001	7.83196	24548	16370	16322	26448	23564	15992	106.073	68.9577	72.4895	112.613	96.0358	68.4124	205.127	130.556	148.171	162.918	133.738	94.8556
810944	XM_001348032	PF3D7_1138700	conserved Plasmodium protein, unknown function	protein_coding	XP_001348068.2	2.26013	1.79007	3.22142	2.42387		8.62552	1.42066e-08	3.31156e-08	8.27794	4.6299e-05	7.92052e-05	8.064	1.04976e-15	2.79177e-15	9.09952	7.92641	8.64111	8.67736	7.80395	6.99746	9.09952	8.64111	8.67736	7.92641	7.80395	6.99746	37540	29130	27484	16043	14520	8937	80.1956	60.6669	60.3486	33.7715	29.257	18.9013	155.085	114.859	123.354	48.8575	40.743	26.2072
810946	XM_001348034	PF3D7_1138800	WD repeat-containing protein, putative	protein_coding	XP_001348070.2	1.56119	1.26103	2.61549	1.81257		8.54234	0.00176905	0.00276969	8.23565	0.102722	0.126943	8.23426	2.94078e-11	6.48185e-11	8.83123	8.19035	8.39741	8.77033	8.06392	7.38857	8.83123	8.39741	8.77033	8.19035	8.06392	7.38857	31158	24591	29318	19277	17400	11742	64.8284	49.8805	62.7004	39.5213	34.1475	24.1868	125.367	94.4376	128.161	57.1757	47.5534	33.5357
810948	XM_001348036	PF3D7_1139100	RNA-binding protein, putative	protein_coding	XP_001348072.1	1.56203	1.31438	3.94739	2.2746		9.36781	0.00172977	0.00270989	8.8878	0.0543073	0.0695072	8.64684	1.00835e-20	3.30262e-20	9.65567	9.01325	9.07414	9.32324	8.6806	7.34895	9.65567	9.07414	9.32324	9.01325	8.6806	7.34895	55229	39353	43042	34151	26715	11422	123.185	85.5725	98.6783	75.0594	56.2029	25.2234	238.221	162.013	201.701	108.589	78.2675	34.9729
810950	XM_001348038	PF3D7_1139300	AP2 domain transcription factor, putative	protein_coding	XP_001348074.1	-1.45201	-1.6818	2.10373	-0.343363		9.82255	0.00868928	0.0126607	9.56745	0.000264806	0.000426014	8.78307	2.16146e-07	3.91264e-07	9.53048	10.0679	9.14675	9.22435	9.89573	8.15405	9.53048	9.14675	9.22435	10.0679	9.89573	8.15405	50633	41388	40186	71012	62108	20010	76.2538	60.7672	62.2066	105.382	88.2236	29.8361	147.462	115.049	127.152	152.458	122.859	41.3685
810951	XM_001348039	PF3D7_1139500.1	AAA family ATPase, putative	protein_coding	XP_001348075.2	-1.21314	-1.15173	-3.97298	-2.11262		0.614045	0.345795	0.39175	1.10166	0.457032	0.505342	2.44093	4.91523e-16	1.32685e-15	1.23665	1.40383	1.5698	1.66425	1.70824	3.26674	1.23665	1.5698	1.66425	1.40383	1.70824	3.26674	93	144	146	109	148	608	0.573785	0.867602	0.927127	0.662828	0.863718	3.72249	1.10961	1.64261	1.89507	0.958918	1.2028	5.16134
810952	XM_001348040	PF3D7_1139600	conserved Plasmodium protein, unknown function	protein_coding	XP_001348076.1	1.94557	1.93699	1.77089	1.88448		4.21231	8.07354e-06	1.54075e-05	4.18526	9.0605e-06	1.63057e-05	4.70095	9.70133e-05	0.000148507	4.66939	3.76174	4.64107	5.09639	3.74035	4.304	4.66939	4.64107	5.09639	3.76174	3.74035	4.304	1676	1752	2235	832	807	1322	10.6317	10.8364	14.5712	5.20039	4.82867	8.30188	20.56	20.5164	29.7839	7.52344	6.72436	11.5108
810953	XM_001348041	PF3D7_1139700	adrenodoxin reductase, putative	protein_coding	XP_001348077.1	1.76434	2.43725	1.23574	1.81245		4.12945	0.000138243	0.000239021	4.26157	2.90752e-09	6.50565e-09	4.49379	0.148974	0.173027	4.54239	3.76975	4.81511	4.69347	3.60156	4.40115	4.54239	4.81511	4.69347	3.76975	3.60156	4.40115	1529	1986	1674	837	727	1419	12.0709	15.2893	13.5915	6.5093	5.4093	11.0917	23.3431	28.9468	27.7813	9.41705	7.53293	15.379
810954	XM_001348042	PF3D7_1139800	conserved Plasmodium protein, unknown function	protein_coding	XP_001348078.1	1.72733	2.32018	2.33421	2.12724		6.50635	0.000142281	0.000245833	6.69111	5.99141e-09	1.31596e-08	6.60393	4.74115e-09	9.41293e-09	6.8594	6.07984	7.18356	7.09969	5.98234	5.8907	6.8594	7.18356	7.09969	6.07984	5.98234	5.8907	7892	10560	9163	4413	4061	4112	14.2472	18.5847	17.0025	7.84886	6.91503	7.34951	27.5518	35.186	34.7537	11.355	9.62979	10.1903
810955	XM_001348043	PF3D7_1139900	ER membrane protein complex subunit 8, putative	protein_coding	XP_001348079.1	1.71153	2.05825	2.82571	2.1985		5.00421	0.000229045	0.000388657	4.82583	8.92376e-07	1.72797e-06	4.79065	2.62352e-12	6.09565e-12	5.37422	4.62343	5.29016	5.38711	4.28717	3.94999	5.37422	5.29016	5.38711	4.62343	4.28717	3.94999	2775	2789	2749	1566	1209	1019	55.7368	54.6052	56.7357	30.9817	22.8862	20.2621	107.786	103.383	115.969	44.8215	31.8711	28.0939
810957	XM_001348045	PF3D7_1140000	carbonic anhydrase	protein_coding	XP_001348081.2	26.7019	44.9466	28.3063	33.3183		3.17829	1.7852e-61	5.70922e-60	3.41191	2.24596e-74	8.81011e-73	2.6516	7.83243e-57	9.34125e-56	4.20059	0.721901	4.44222	3.71101	0.545624	0.51153	4.20059	4.44222	3.71101	0.721901	0.545624	0.51153	1192	1517	814	43	30	30	7.92435	9.83226	5.56045	0.278617	0.186013	0.196149	15.3244	18.6152	11.3657	0.403077	0.25904	0.271966
810958	XM_001348046	PF3D7_1140100	V-type proton ATPase subunit F, putative	protein_coding	XP_001348082.2	-2.28855	-2.26345	-2.4822	-2.34473		5.84111	1.25742e-08	2.94337e-08	6.04069	1.80619e-08	3.85582e-08	6.06084	4.23579e-10	8.84321e-10	5.16375	6.33539	5.36911	5.29729	6.52805	6.58687	5.16375	5.36911	5.29729	6.33539	6.52805	6.58687	2389	2950	2579	5281	5958	6706	74.0129	89.0905	82.1335	161.227	174.117	205.692	143.129	168.673	167.883	233.249	242.473	285.197
810959	XM_001348047	PF3D7_1140200	conserved Plasmodium protein, unknown function	protein_coding	XP_001348083.2	-1.33005	-1.07861	-1.0014	-1.13669		7.42327	0.0453257	0.060111	7.77166	0.594637	0.63851	7.96307	0.992458	0.998224	7.21243	7.62149	7.7227	7.96767	7.83138	7.96968	7.21243	7.7227	7.96767	7.62149	7.83138	7.96968	10099	15378	16779	12974	14800	17601	90.1011	133.75	153.868	114.055	124.54	155.467	174.241	253.225	314.51	165.004	173.432	215.559
810960	XM_001348048	PF3D7_1140300	P-loop containing nucleoside triphosphate hydrolase, putative	protein_coding	XP_001348084.1	-3.06988	-2.72353	-4.0271	-3.2735		0.135052	1.53992e-06	3.10645e-06	0.457565	3.75164e-06	6.93302e-06	0.747236	5.40159e-11	1.17003e-10	0.608905	1.38727	0.786237	0.7258	1.57362	1.86334	0.608905	0.786237	0.7258	1.38727	1.57362	1.86334	36	53	44	107	129	186	0.397491	0.564012	0.493565	1.15641	1.33727	2.02951	0.768682	1.06783	1.00886	1.67299	1.86227	2.81397
810961	XM_001348049	PF3D7_1140400	conserved Plasmodium protein, unknown function	protein_coding	XP_001348085.1	2.661	5.76922	6.11807	4.84943		0.710568	2.37447e-06	4.73104e-06	0.810887	2.67461e-15	8.29477e-15	0.578965	3.52696e-15	9.18509e-15	1.73716	0.907562	1.97292	1.81808	0.590354	0.497102	1.73716	1.97292	1.81808	0.907562	0.590354	0.497102	160	214	170	58	33	29	3.79693	4.94346	4.15021	1.34768	0.733651	0.680909	7.34265	9.35934	8.48316	1.9497	1.02167	0.944099
810962	XM_001348050	PF3D7_1140500	myosin K, putative	protein_coding	XP_001348086.2	-2.50892	-2.32752	-4.44829	-3.09491		3.59786	2.1895e-09	5.38104e-09	3.7017	2.79154e-08	5.90161e-08	4.79097	1.55648e-22	5.47275e-22	2.97905	4.19187	3.13852	3.47885	4.2609	5.52832	2.97905	3.13852	3.47885	4.19187	4.2609	5.52832	472	571	683	1144	1186	3183	1.08331	1.27764	1.61206	2.58912	2.57053	7.24185	2.09494	2.41893	3.2951	3.7457	3.57969	10.041
810963	XM_001348051	PF3D7_1140600	conserved Plasmodium protein, unknown function	protein_coding	XP_001348087.1	5.68157	6.18637	12.7724	8.21345		4.67612	7.0506e-29	4.72014e-28	4.22986	2.22619e-30	1.35324e-29	4.32619	1.09524e-51	1.08895e-50	5.47323	3.11124	5.0547	5.25412	2.63445	1.96643	5.47323	5.0547	5.25412	3.11124	2.63445	1.96643	2977	2358	2501	506	340	205	6.51791	5.03291	5.62934	1.09011	0.701622	0.444149	12.6046	9.52869	11.5065	1.57708	0.977071	0.615825
810964	XM_001348052	PF3D7_1140700	conserved Plasmodium protein, unknown function	protein_coding	XP_001348088.1	-1.78889	-2.1897	1.10892	-0.956556		9.20068	4.62708e-05	8.35705e-05	9.10447	4.77578e-08	9.94986e-08	8.74908	0.466286	0.504031	8.72434	9.5619	8.43516	8.82482	9.56363	8.67601	8.72434	8.43516	8.82482	9.5619	9.56363	8.67601	28928	25245	30449	49984	49324	28763	50.8004	43.2208	54.9627	86.4967	81.6999	50.0101	98.2396	81.829	112.345	125.135	113.774	69.3404
810965	XM_001348053	PF3D7_1140800	conserved Plasmodium protein, unknown function	protein_coding	XP_001348089.2	2.51546	2.28662	3.29043	2.6975		8.41964	1.65684e-10	4.33508e-10	8.37717	9.04065e-09	1.95998e-08	8.40732	3.25682e-16	8.84397e-16	8.93956	7.61317	8.85675	9.02713	7.66752	7.31517	8.93956	8.85675	9.02713	7.61317	7.66752	7.31517	33593	33838	35043	12899	13204	11156	167.002	163.999	179.065	63.1858	61.9123	54.9066	322.955	310.495	366.015	91.4114	86.2184	76.1295
810966	XM_001348054	PF3D7_1140900	conserved Plasmodium protein, unknown function	protein_coding	XP_001348090.2	1.19681	1.37727	-1.20331	0.456922		3.73876	0.231549	0.272155	3.93312	0.0319762	0.0421398	4.87038	0.203624	0.232415	3.95543	3.71439	4.22212	4.78263	3.78913	5.04076	3.95543	4.22212	4.78263	3.71439	3.78913	5.04076	995	1292	1785	803	837	2250	2.22209	2.81398	4.09811	1.76571	1.76298	4.97671	4.29716	5.32764	8.37665	2.55447	2.45511	6.90034
810967	XM_001348055	PF3D7_1141000	conserved Plasmodium protein, unknown function	protein_coding	XP_001348091.1	13.6732	32.4235	47.1196	31.0721		3.54583	3.1014e-49	5.33293e-48	3.29312	1.87457e-66	5.40932e-65	3.58616	2.61085e-78	7.89702e-77	4.50489	1.37052	4.3172	4.61341	0.661955	0.581581	4.50489	4.3172	4.61341	1.37052	0.661955	0.581581	1488	1385	1580	105	38	35	7.21739	6.54688	7.87727	0.501204	0.170417	0.164949	13.9573	12.3951	16.1014	0.725095	0.237321	0.228706
810968	XM_001348056	PF3D7_1141100	conserved Plasmodium protein, unknown function	protein_coding	XP_001348092.1	2.20895	1.74329	2.74864	2.23363		4.04305	1.35235e-07	2.93184e-07	3.77772	0.000224097	0.000362263	4.17	2.16226e-11	4.80811e-11	4.56391	3.49233	4.20083	4.77403	3.45607	3.40454	4.56391	4.20083	4.77403	3.49233	3.45607	3.40454	1553	1272	1774	679	651	676	2.42025	1.93316	2.8417	1.04151	0.957178	1.0425	4.68037	3.66001	5.80852	1.50676	1.33295	1.44546
810969	XM_024473329	PF3D7_1141200	ATP synthase-associated protein, putative	protein_coding	XP_024329134.1	1.11001	1.97393	1.0274	1.37045		2.42418	0.531424	0.57755	3.24292	1.08878e-05	1.94686e-05	3.67299	0.866627	0.884417	2.72589	2.59906	3.75732	3.79681	2.87641	3.76065	2.72589	3.75732	3.79681	2.59906	2.87641	3.76065	385	916	868	335	414	885	13.7212	31.8434	31.8156	11.7622	13.9343	31.2356	26.5346	60.2883	65.0319	17.0165	19.4047	43.3091
810970	XM_001348058	PF3D7_1141300	conserved protein, unknown function	protein_coding	XP_001348094.1	-1.71112	1.61983	-1.2332	-0.441497		3.74577	0.000364758	0.000608052	4.03125	0.00119293	0.00181506	5.54392	0.145879	0.169708	3.44292	4.16175	4.40454	5.41803	3.75024	5.71405	3.44292	4.40454	5.41803	4.16175	3.75024	5.71405	677	1476	2810	1119	813	3630	2.67021	5.67736	11.3956	4.34986	3.02215	14.1787	5.16374	10.7488	23.293	6.29298	4.20861	19.6591
810971	XM_001348059	PF3D7_1141400	phosphatidylinositol N-acetylglucosaminyltransferase subunit H, putative	protein_coding	XP_001348095.2	-6.1248	-3.23017	-6.28864	-5.21454		3.80823	3.1316e-29	2.12771e-28	3.95885	1.95554e-14	5.75206e-14	5.47567	9.02544e-33	4.59136e-32	2.29973	4.64623	3.06029	3.72243	4.62749	6.28037	2.29973	3.06029	3.72243	4.64623	4.62749	6.28037	269	537	821	1592	1548	5409	3.0289	5.90517	9.52094	17.7118	16.4819	60.4624	5.85739	11.1801	19.4611	25.6238	22.9525	83.8328
810972	XM_001348060	PF3D7_1141500	conserved Plasmodium protein, unknown function	protein_coding	XP_001348096.2	-1.2852	1.16798	-1.87051	-0.662577		-0.787068	0.371611	0.418729	-0.459	0.617619	0.660082	0.189562	0.00465268	0.006307	0.566905	0.695238	0.808931	0.825942	0.716782	1.29096	0.566905	0.808931	0.825942	0.695238	0.716782	1.29096	33	55	52	41	42	102	0.427997	0.694591	0.689265	0.525432	0.510912	1.32095	0.827676	1.31505	1.40888	0.760146	0.71149	1.83153
810973	XM_001348061	PF3D7_1141600	dolichol-phosphate mannosyltransferase	protein_coding	XP_001348097.1	-8.3157	-5.67085	-4.08556	-6.02404		3.1258	1.33716e-34	1.17787e-33	3.12621	1.21636e-25	5.97588e-25	3.27926	2.12168e-18	6.30353e-18	1.51955	4.04782	1.85247	2.26424	3.98332	4.04851	1.51955	1.85247	2.26424	4.04782	3.98332	4.04851	128	191	256	1029	967	1096	1.96408	2.85665	4.03721	15.5834	14.0208	16.6738	3.79821	5.40843	8.25217	22.5446	19.5253	23.1186
810974	XM_001348062	PF3D7_1141700	OTU domain-containing protein, putative	protein_coding	XP_001348098.1	-1.95655	-1.74413	-1.79346	-1.83138		6.42876	3.23e-06	6.37995e-06	6.69887	0.00010622	0.000176658	6.82414	4.71059e-05	7.40509e-05	5.88891	6.84529	6.2611	6.35936	7.05558	7.19433	5.88891	6.2611	6.35936	6.84529	7.05558	7.19433	3994	5537	5458	7548	8617	10254	50.8288	68.7042	71.4051	94.6757	103.451	129.224	98.2946	130.076	145.954	136.968	144.064	179.173
810977	XM_001348065	PF3D7_1142000	heptatricopeptide repeat-containing protein, putative	protein_coding	XP_001348101.1	-15.2708	-13.936	-7.12517	-12.1107		2.22237	6.18167e-41	7.26889e-40	2.46994	4.57223e-42	4.39793e-41	3.60567	1.2993e-32	6.56319e-32	0.649716	3.27998	0.797629	1.99521	3.49972	4.47847	0.649716	0.797629	1.99521	3.27998	3.49972	4.47847	39	54	201	577	673	1501	0.223456	0.301639	1.1864	3.27421	3.66024	8.56809	0.432127	0.571086	2.42504	4.73682	5.09721	11.8799
810978	XM_001348066	PF3D7_1142100	conserved Plasmodium protein, unknown function	protein_coding	XP_001348102.1	3.26337	3.24811	6.08989	4.20046		9.28755	4.76589e-16	1.70681e-15	8.66948	6.39239e-16	2.04044e-15	8.73728	3.46054e-33	1.78209e-32	9.90335	8.20039	9.28444	9.51982	7.59002	6.92335	9.90335	9.28444	9.51982	8.20039	7.59002	6.92335	65586	45540	49335	19412	12510	8486	95.7085	64.7876	73.999	27.9126	17.2185	12.2592	185.085	122.661	151.256	40.3813	23.9783	16.9977
810979	XM_001348067	PF3D7_1142200	conserved Plasmodium protein, unknown function	protein_coding	XP_001348103.2	-4.54069	-2.68332	-4.02245	-3.74882		1.82599	1.60498e-16	5.8908e-16	1.81688	1.38313e-08	2.97164e-08	2.47464	2.4616e-16	6.72454e-16	1.18205	2.75888	1.5362	1.67771	2.60931	3.30037	1.18205	1.5362	1.67771	2.75888	2.60931	3.30037	87	139	148	382	333	624	1.27029	1.97471	2.22166	5.49715	4.59626	9.03206	2.45653	3.73868	4.54113	7.95276	6.40071	12.5232
810980	XM_001348068	PF3D7_1142300	conserved Plasmodium membrane protein, unknown function	protein_coding	XP_001348104.1	1.0845	1.34451	2.27807	1.56903		6.47325	0.570763	0.616036	6.83508	0.0381995	0.0499348	7.35356	1.13162e-08	2.20141e-08	6.54563	6.42989	7.04346	7.83463	6.62014	6.65486	6.54563	7.04346	7.83463	6.42989	6.62014	6.65486	6336	9576	15295	5643	6355	7033	13.8451	20.4	34.3548	12.1501	13.0982	15.2155	26.7742	38.6228	70.2223	17.5777	18.2404	21.0967
810981	XM_001348069	PF3D7_1142400	coproporphyrinogen-III oxidase	protein_coding	XP_001348105.1	-1.96899	-2.4795	-2.23082	-2.22644		7.24598	2.39814e-06	4.7763e-06	7.15088	3.4818e-10	8.23075e-10	6.76516	2.77723e-08	5.30007e-08	6.68978	7.66035	6.36932	6.0941	7.66894	7.23999	6.68978	6.36932	6.0941	7.66035	7.66894	7.23999	7009	5974	4530	13330	13217	10586	59.4782	49.4221	39.5079	111.46	105.792	88.9364	115.021	93.5698	80.7552	161.25	147.325	123.313
810982	XM_001348070	PF3D7_1142500	60S ribosomal protein L28	protein_coding	XP_001348106.1	-6.06834	-10.7811	-9.76285	-8.87075		8.41595	4.78504e-33	3.92576e-32	8.5435	1.79783e-52	2.82091e-51	8.1965	7.25636e-49	6.40319e-48	6.6093	9.19823	6.00761	5.79453	9.41759	9.05836	6.6093	6.00761	5.79453	9.19823	9.41759	9.05836	6625	4633	3668	38832	44569	37513	206.867	141.025	117.72	1194.86	1312.7	1159.74	400.047	266.999	240.624	1728.61	1828.05	1608.01
810983	XM_001348071	PF3D7_1142600	60S ribosomal protein L35ae, putative	protein_coding	XP_001348107.1	-2.69805	-3.17913	-2.45023	-2.7758		10.0682	6.49159e-12	1.85722e-11	10.057	1.84776e-15	5.76607e-15	9.66465	4.90676e-10	1.02185e-09	9.18385	10.6142	8.99657	8.88096	10.6633	10.1721	9.18385	8.99657	8.88096	10.6142	10.6633	10.1721	39804	37289	31660	103730	105776	81261	1128.32	1030.53	922.483	2897.52	2828.18	2280.67	2181.98	1951.08	1885.58	4191.86	3938.5	3162.21
810985	XM_001348073	PF3D7_1142800	ATP synthase-associated protein, putative	protein_coding	XP_001348109.1	1.10386	1.40959	1.04062	1.18469		3.9938	0.508677	0.556078	4.23872	0.0200974	0.0270897	4.72324	0.787155	0.812062	4.14458	4.01045	4.52679	4.80274	4.05688	4.74738	4.14458	4.52679	4.80274	4.01045	4.05688	4.74738	1144	1613	1811	1001	1021	1823	15.3427	21.0803	24.9577	13.2173	12.9066	24.2086	29.6702	39.9108	51.0143	19.1215	17.9736	33.5659
810986	XM_001348074	PF3D7_1142900	conserved Plasmodium protein, unknown function	protein_coding	XP_001348110.2	6.72923	5.58062	3.69359	5.33448		0.40269	1.06224e-14	3.56279e-14	0.770854	9.4448e-15	2.8194e-14	0.610066	1.70943e-09	3.46091e-09	1.69878	0.413841	1.93732	1.7496	0.590354	0.712236	1.69878	1.93732	1.7496	0.413841	0.590354	0.712236	154	207	159	22	33	45	1.20389	1.5854	1.28403	0.166424	0.24211	0.349541	2.32814	3.00161	2.6246	0.240766	0.33716	0.484648
810987	XM_001348075	PF3D7_1143100	AP2 domain transcription factor AP2-O, putative	protein_coding	XP_001348111.1	5.89292	12.1036	12.8704	10.289		3.16826	1.9075e-26	1.16092e-25	3.23085	4.30879e-44	4.55462e-43	3.83785	1.16848e-49	1.05331e-48	4.02817	1.84696	4.19114	4.78107	1.27794	1.61206	4.02817	4.19114	4.78107	1.84696	1.27794	1.61206	1050	1263	1783	172	93	145	2.61304	3.06492	4.56328	0.420613	0.216407	0.356019	5.05319	5.80274	9.32748	0.608504	0.301366	0.49363
810988	XM_001348076	PF3D7_1143200	DnaJ protein, putative	protein_coding	XP_001348112.1	8.27887	12.8222	14.4239	11.8417		4.71002	9.34511e-40	1.02899e-38	5.23436	1.08801e-54	1.89028e-53	5.41247	2.74579e-59	3.65692e-58	5.5743	2.72961	6.14494	6.33301	2.68688	2.70445	5.5743	6.14494	6.33301	2.72961	2.68688	2.70445	3198	5103	5358	373	355	389	39.6846	61.7493	68.358	4.55651	4.15461	4.77386	76.7435	116.909	139.726	6.59194	5.78566	6.61909
810989	XM_001348077	PF3D7_1143300	DNA-directed RNA polymerases I and III subunit RPAC1, putative	protein_coding	XP_001348113.1	-1.53411	-1.85302	-2.05536	-1.81416		7.63998	0.00270636	0.00416063	7.77269	1.64893e-05	2.90705e-05	7.45651	5.35542e-07	9.50161e-07	7.30742	7.92166	7.26942	6.8574	8.15499	7.89039	7.30742	7.26942	6.8574	7.92166	8.15499	7.89039	10791	11212	7736	15990	18538	16656	129.133	130.802	95.1494	188.556	209.247	197.337	249.721	247.645	194.488	272.786	291.395	273.613
810990	XM_001348078	PF3D7_1143400	translation initiation factor eIF-1A, putative	protein_coding	XP_001348114.2	-1.81334	-2.09364	-2.17446	-2.02715		8.31992	3.14233e-05	5.73107e-05	8.52414	2.59743e-07	5.1835e-07	8.4727	6.38289e-08	1.19406e-07	7.83384	8.68966	7.90079	7.81249	8.96365	8.92968	7.83384	7.90079	7.81249	8.68966	8.96365	8.92968	15573	17408	15061	27276	32520	34306	398.986	434.822	396.64	688.646	785.89	870.239	771.574	823.238	810.743	996.269	1094.42	1206.61
810991	XM_001348079	PF3D7_1143500	conserved Plasmodium protein, unknown function	protein_coding	XP_001348115.2	-16.2234	-10.1335	-56.6379	-27.6649		2.30404	7.79121e-43	9.90372e-42	1.81781	5.53739e-31	3.47107e-30	3.69297	5.58855e-83	2.04818e-81	0.649716	3.35855	0.703874	0.531852	2.88541	4.71969	0.649716	0.703874	0.531852	3.35855	2.88541	4.71969	39	46	30	613	417	1787	0.173446	0.203572	0.139292	2.74578	1.78736	8.04422	0.335417	0.385419	0.284716	3.97234	2.48906	11.1535
810992	XM_001348080	PF3D7_1143600	conserved Plasmodium protein, unknown function	protein_coding	XP_001348116.1	2.61619	22.3848	3.0419	9.34762		-1.58797	0.00916578	0.0133125	-1.27009	3.48054e-11	8.66424e-11	-1.31577	0.00157061	0.00221146	0.523646	0.221709	0.786237	0.645849	0.0435453	0.244168	0.523646	0.786237	0.645849	0.221709	0.0435453	0.244168	30	53	38	11	2	13	0.393384	0.682294	0.516105	0.141783	0.023924	0.16869	0.76074	1.29177	1.05493	0.205118	0.033317	0.233893
810994	XM_001348082	PF3D7_1143700	conserved Plasmodium protein, unknown function	protein_coding	XP_001348118.2	-3.00371	-2.92919	-4.78247	-3.57179		0.361832	8.23609e-07	1.69273e-06	0.204552	2.15095e-06	4.05098e-06	1.20997	8.80186e-15	2.26173e-14	0.702395	1.5299	0.654608	0.837985	1.42513	2.25499	0.702395	0.654608	0.837985	1.5299	1.42513	2.25499	43	42	53	125	110	266	0.198085	0.189395	0.252435	0.573342	0.481554	1.22636	0.383064	0.358577	0.515985	0.829459	0.670606	1.70039
810995	XM_001348083	PF3D7_1143800	oocyst capsule protein Cap93, putative	protein_coding	XP_001348119.1	3.27939	3.61858	6.1814	4.35979		8.90475	3.7563e-16	1.35491e-15	9.16164	1.57119e-18	5.69599e-18	8.74074	1.18077e-33	6.20799e-33	9.52264	7.81367	9.81113	9.52629	7.9599	6.90844	9.52264	9.81113	9.52629	7.81367	7.9599	6.90844	50358	65638	49557	14832	16185	8398	223.642	284.191	226.218	64.9041	67.7958	36.926	432.487	538.052	462.396	93.8972	94.4117	51.1989
810996	XM_001348084	PF3D7_1143900	ATP-dependent (S)-NAD(P)H-hydrate dehydratase, putative	protein_coding	XP_001348120.1	-2.76608	-2.21708	-3.56398	-2.84905		3.5248	4.85096e-11	1.32301e-10	3.49609	2.06327e-07	4.14886e-07	3.99751	1.74362e-16	4.80237e-16	2.82721	4.15932	2.99993	2.9971	4.04622	4.69462	2.82721	2.99993	2.9971	4.15932	4.04622	4.69462	418	512	470	1117	1013	1755	4.25725	5.08899	4.91588	11.2163	9.73861	17.7138	8.23282	9.63488	10.0482	16.2267	13.5619	24.5607
810997	XM_001348085	PF3D7_1144000	40S ribosomal protein S21	protein_coding	XP_001348121.1	-4.12051	-5.60026	-3.93876	-4.55318		9.00813	7.24202e-22	3.55447e-21	8.91654	1.27313e-30	7.85302e-30	8.42643	1.18604e-20	3.86947e-20	7.65892	9.69634	7.20377	7.13245	9.68122	9.10251	7.65892	7.20377	7.13245	9.69634	9.68122	9.10251	13787	10710	9375	54872	53518	38681	663.919	502.772	464.022	2603.82	2430.86	1844.21	1283.91	951.887	948.474	3766.96	3385.18	2557.04
810998	XM_001348086	PF3D7_1144200	conserved Plasmodium protein, unknown function	protein_coding	XP_001348122.1	1.66658	1.54854	4.30081	2.50531		5.45099	0.000422217	0.000699193	5.3289	0.00253577	0.00374143	4.61048	1.54718e-21	5.24538e-21	5.79804	5.0783	5.63825	5.34343	5.02311	3.35139	5.79804	5.63825	5.34343	5.0783	5.02311	3.35139	3746	3570	2665	2171	2057	649	46.7876	43.4696	34.2047	26.7165	24.2249	8.01802	90.4795	82.3	69.9153	38.6509	33.7353	11.1172
810999	XM_001348087	PF3D7_1144400	conserved Plasmodium protein, unknown function	protein_coding	XP_001348123.1	4.44943	5.71105	9.72547	6.62865		4.39939	4.02162e-22	2.00124e-21	4.01226	7.70006e-28	4.20696e-27	3.4576	3.12154e-40	2.07868e-39	5.14603	3.12629	4.82767	4.38419	2.53498	1.60535	5.14603	4.82767	4.38419	3.12629	2.53498	1.60535	2359	2004	1338	512	313	144	6.43417	5.32785	3.75167	1.37452	0.803585	0.387614	12.4426	10.0871	7.66852	1.98853	1.11906	0.537437
811000	XM_001348088	PF3D7_1144500	SUMO-activating enzyme subunit 1	protein_coding	XP_001348124.1	-2.75977	-2.86631	-4.95103	-3.5257		5.3564	5.28411e-12	1.5248e-11	5.3829	8.55734e-13	2.31251e-12	5.60898	2.77425e-26	1.12244e-25	4.50951	5.93317	4.49653	4.12019	5.97358	6.36027	4.50951	4.49653	4.12019	5.93317	5.97358	6.36027	1493	1578	1103	3980	4036	5721	17.6009	18.1288	13.3627	46.2338	44.8763	66.7809	34.0373	34.3228	27.3138	66.8868	62.4942	92.5935
811002	XM_001348090	PF3D7_1144700	apicoplast import protein Tic20, putative	protein_coding	XP_001348126.2	-51.3076	-71.3561	-270.008	-130.891		3.14497	3.5483e-73	2.25519e-71	2.99829	1.87399e-76	7.97398e-75	4.92991	1.59641e-128	4.00778e-126	0.41736	4.19425	0.285388	0.290297	4.06483	5.94652	0.41736	0.285388	0.290297	4.19425	4.06483	5.94652	23	16	15	1146	1027	4277	0.350688	0.239353	0.23045	17.3493	14.8864	65.0905	0.678173	0.453161	0.471047	25.0994	20.7306	90.2497
811003	XM_001348091	PF3D7_1144800	conserved Plasmodium protein, unknown function	protein_coding	XP_001348127.2	2.34098	3.06428	2.26069	2.55532		4.51653	1.00092e-08	2.35722e-08	3.98128	2.51191e-13	7.00684e-13	3.43669	1.15028e-07	2.11405e-07	5.04576	3.87595	4.62997	3.99805	3.12974	2.93066	5.04576	4.62997	3.99805	3.87595	3.12974	2.93066	2196	1738	1008	906	506	467	13.3133	10.271	6.28252	5.40926	2.88909	2.80363	25.7458	19.4459	12.8417	7.82561	4.02332	3.8873
811004	XM_001348092	PF3D7_1144900	ras-related protein Rab-6	protein_coding	XP_001348128.2	2.26953	2.32158	2.314	2.3017		5.32375	2.1002e-08	4.83277e-08	5.54156	7.91432e-09	1.72473e-08	5.83061	8.07118e-09	1.58488e-08	5.82167	4.67125	6.04573	6.32982	4.85915	5.14276	5.82167	6.04573	6.32982	4.67125	4.85915	5.14276	3809	4759	5346	1621	1829	2420	73.187	89.1536	105.585	30.6938	33.1465	46.0303	141.532	168.793	215.819	44.405	46.1594	63.8222
811005	XM_001348093	PF3D7_1145000	conserved Plasmodium protein, unknown function	protein_coding	XP_001348129.2	1.34194	1.02635	-4.21213	-0.614612		1.46146	0.106187	0.133725	1.44079	0.90231	0.918592	2.14134	2.81888e-16	7.67134e-16	2.04315	1.73361	1.89552	1.42176	1.86816	3.01409	2.04315	1.89552	1.42176	1.73361	1.86816	3.01409	214	199	113	154	173	499	1.47685	1.33953	0.800095	1.04554	1.12297	3.41505	2.85599	2.53611	1.63542	1.5126	1.56384	4.73506
811006	XM_001348094	PF3D7_1145100	coatomer subunit gamma, putative	protein_coding	XP_001348130.1	3.72295	3.76695	3.71924	3.73638		7.48541	3.87159e-19	1.653e-18	7.35185	2.02615e-19	7.67218e-19	7.38763	4.13485e-19	1.27057e-18	8.147	6.26433	8.01743	8.04933	6.11933	6.16903	8.147	8.01743	8.04933	6.26433	6.11933	6.16903	19365	18880	17760	5024	4472	5002	72.402	68.8182	68.2547	18.5073	15.7712	18.515	140.014	130.292	139.515	26.7747	21.9628	25.6715
811007	XM_001348095	PF3D7_1145200	serine/threonine protein kinase, putative	protein_coding	XP_001348131.2	2.92304	4.8016	10.8843	6.20299		2.43171	1.1191e-10	2.9605e-10	1.41371	7.41915e-16	2.35919e-15	1.87081	4.36567e-32	2.16174e-31	3.16884	1.90046	2.41884	2.93679	0.929019	0.687034	3.16884	2.41884	2.93679	1.90046	0.929019	0.687034	548	318	448	181	59	43	1.0849	0.614182	0.911073	0.35196	0.109438	0.083131	2.09803	1.16282	1.86226	0.509183	0.152402	0.115264
811008	XM_001348096	PF3D7_1145400	dynamin-like protein	protein_coding	XP_001348132.1	2.11657	2.33105	1.81701	2.08821		6.42816	2.11353e-07	4.51768e-07	6.51804	5.12665e-09	1.13197e-08	6.92252	3.16534e-05	5.05348e-05	6.8817	5.81354	7.0137	7.2988	5.80748	6.44469	6.8817	7.0137	7.2988	5.81354	5.80748	6.44469	8016	9379	10529	3658	3590	6070	38.2301	43.6088	51.6156	17.1924	16.1503	28.6614	73.9307	82.5636	105.504	24.8724	22.4908	39.7398
811009	XM_001348097	PF3D7_1145500	ABC transporter B family member 3, putative	protein_coding	XP_001348133.2	-4.82166	-4.57081	-6.12511	-5.17253		5.55161	1.62124e-25	9.49856e-25	5.76046	3.59779e-24	1.66034e-23	5.96956	9.95177e-33	5.03708e-32	4.09619	6.29739	4.35431	4.21558	6.49069	6.76396	4.09619	4.35431	4.21558	6.29739	6.49069	6.76396	1104	1423	1183	5142	5804	7591	5.28997	6.64695	5.82637	24.2832	26.2347	36.0163	10.2299	12.5845	11.9093	35.1308	36.5342	49.9376
811010	XM_024473331	PF3D7_1145600	TMEM65 domain-containing protein, putative	protein_coding	XP_024329136.1	9.91397	15.6173	6.56735	10.6995		1.1271	3.708e-24	2.0171e-23	1.63714	7.72904e-35	5.60802e-34	1.87942	2.53521e-23	9.17095e-23	2.29545	0.477815	2.75899	2.87676	0.451774	0.974239	2.29545	2.75899	2.87676	0.477815	0.451774	0.974239	268	422	427	26	24	68	1.69519	2.60828	2.7815	0.159551	0.13882	0.423212	3.27822	4.9382	5.68546	0.230823	0.19332	0.586795
811011	XM_001348099	PF3D7_1145700	bicoid-interacting protein BIN3, putative	protein_coding	XP_001348135.1	-2.03728	-1.79565	-7.6638	-3.83224		-0.313501	0.00482304	0.00721372	-0.0840756	0.0137806	0.0189361	1.42162	4.13391e-23	1.48366e-22	0.59504	1.02997	0.72789	0.686378	1.12418	2.50619	0.59504	0.72789	0.686378	1.02997	1.12418	2.50619	35	48	41	69	77	330	0.355766	0.482517	0.435086	0.698686	0.75352	3.38295	0.687993	0.913539	0.889327	1.0108	1.04934	4.69055
811012	XM_001348100	PF3D7_1145800	conserved Plasmodium protein, unknown function	protein_coding	XP_001348136.1	1.06643	-1.04446	2.09802	0.706664		7.68947	0.651214	0.691424	7.7135	0.759861	0.791056	7.58881	2.53361e-07	4.57106e-07	7.74167	7.64932	7.6886	8.03182	7.75106	6.96883	7.74167	7.6886	8.03182	7.64932	7.75106	6.96883	14605	15017	17545	13228	13995	8760	63.7267	63.8796	78.689	56.8758	57.5972	37.8436	123.237	120.942	160.843	82.2827	80.2093	52.4711
811013	XM_024473332	PF3D7_1145900	conserved Plasmodium protein, unknown function	protein_coding	XP_024329137.1	-4.30154	-4.07126	-3.47668	-3.94983		3.0738	4.21084e-19	1.79023e-18	3.09586	3.82083e-18	1.35963e-17	3.09023	7.80917e-15	2.01283e-14	2.05838	3.87	2.12535	2.25977	3.87751	3.8256	2.05838	2.12535	2.25977	3.87	3.87751	3.8256	217	246	255	902	894	929	2.93619	3.24031	3.53785	12.0407	11.4233	12.4557	5.6781	6.1348	7.23147	17.4194	15.9079	17.2702
811014	XM_001348102	PF3D7_1146000	ribosome assembly protein 4, putative	protein_coding	XP_001348138.1	2.01333	1.9695	2.53098	2.17127		8.3924	1.05063e-06	2.14352e-06	8.49882	2.22203e-06	4.18172e-06	8.58479	1.24766e-10	2.65671e-10	8.8137	7.80736	8.9093	9.10694	7.93437	7.77124	8.8137	8.9093	9.10694	7.80736	7.93437	7.77124	30781	35096	37040	14767	15900	15330	190.45	211.701	235.56	90.0269	92.7879	93.9056	368.299	400.808	481.49	130.243	129.215	130.203
811015	XM_001348103	PF3D7_1146100	conserved protein, unknown function	protein_coding	XP_001348139.2	-1.26685	1.38764	-1.93992	-0.606375		1.16654	0.212851	0.252645	1.32248	0.0699609	0.0881269	1.745	0.000143839	0.00021747	1.56293	1.79768	1.95268	1.70427	1.6175	2.42848	1.56293	1.95268	1.70427	1.79768	1.6175	2.42848	134	210	152	164	135	309	3.03338	4.63305	3.52843	3.65377	2.8866	6.92604	5.86606	8.77164	7.21222	5.28593	4.01985	9.60314
811016	XM_001348104	PF3D7_1146200	conserved Plasmodium protein, unknown function	protein_coding	XP_001348140.2	-1.99649	-1.75058	-1.34617	-1.69775		3.84886	4.43604e-06	8.6633e-06	4.28985	0.000152259	0.000248777	4.184	0.0443665	0.0549627	3.40568	4.33367	3.92641	4.04166	4.69305	4.44785	3.40568	3.92641	4.04166	4.33367	4.69305	4.44785	658	1039	1041	1269	1623	1468	15.8428	24.3771	25.7583	30.0969	36.847	34.9752	30.6373	46.1527	52.6506	43.5414	51.3127	48.494
811023	XM_001348111	PF3D7_1147000	sporozoite and liver stage asparagine-rich protein	protein_coding	XP_001348147.1	62.9605	93.6835	65.2158	73.9533		4.73627	1.15173e-98	3.61427e-96	4.96896	1.73265e-110	5.11742e-108	5.87742	5.73397e-111	6.69541e-109	5.73898	0.872293	5.97474	6.86734	0.730169	1.47154	5.73898	5.97474	6.86734	0.872293	0.730169	1.47154	3593	4527	7790	55	43	125	4.88277	5.99747	10.882	0.073654	0.054283	0.168128	9.44249	11.3549	22.2432	0.106556	0.075594	0.233114
811025	XM_001348113	PF3D7_1147300	conserved Plasmodium protein, unknown function	protein_coding	XP_001348149.1	-10.7101	-8.08998	-4.26062	-7.68691		7.13114	6.85297e-52	1.41019e-50	7.27948	3.24247e-42	3.17358e-41	7.84066	1.09463e-22	3.8678e-22	4.64015	8.00772	5.1366	6.46166	8.1164	8.54016	4.64015	5.1366	6.46166	8.00772	8.1164	8.54016	1641	2500	5864	16977	18047	26172	4.81452	7.1512	17.6859	49.091	49.9533	76.0427	9.31048	13.5392	36.1506	71.0203	69.5644	105.435
811026	XM_001348114	PF3D7_1147500	protein farnesyltransferase subunit beta	protein_coding	XP_001348150.2	2.18392	2.18464	3.51781	2.62879		7.00136	6.08283e-08	1.35802e-07	7.11769	5.91326e-08	1.22637e-07	7.10221	1.0474e-17	3.03463e-17	7.46532	6.34801	7.58115	7.74774	6.46264	5.94983	7.46532	7.58115	7.74774	6.34801	6.46264	5.94983	12047	13934	14397	5328	5691	4287	52.1104	58.7616	64.012	22.7085	23.2184	18.3583	100.773	111.252	130.842	32.8526	32.3336	25.4543
811027	XM_001348115	PF3D7_1147600	conserved Plasmodium protein, unknown function	protein_coding	XP_001348151.2	-1.05038	3.03598	1.17445	1.05335		1.05537	0.845528	0.867115	2.03169	1.67021e-10	4.01249e-10	3.11783	0.296897	0.332009	1.58415	1.63184	2.82728	3.37109	1.58839	3.16318	1.58415	2.82728	3.37109	1.63184	1.58839	3.16318	137	446	629	139	131	561	0.913454	2.91043	4.32609	0.916177	0.826256	3.71245	1.76647	5.51026	8.84265	1.32544	1.15063	5.1474
811028	XM_001348116	PF3D7_1147700	ATP synthase subunit delta, mitochondrial, putative	protein_coding	XP_001348152.1	-1.71804	-1.08029	-1.39896	-1.39909		4.21285	0.0002621	0.000442653	4.78738	0.597502	0.641312	5.82733	0.0196045	0.0250277	3.87021	4.60922	4.78251	5.59433	4.89004	6.07015	3.87021	4.78251	5.59433	4.60922	4.89004	6.07015	934	1940	3184	1550	1870	4666	24.0665	48.7559	84.3873	39.3645	45.473	119.114	46.5407	92.3086	172.49	56.9489	63.3252	165.155
811029	XM_001348117,XM_024473334	PF3D7_1147800.1	membrane associated erythrocyte binding-like protein	protein_coding	XP_001348153.1;XP_024329139.1	-1.34818	-1.61214	1.55625	-0.468023		6.57256	0.036739	0.0494549	6.64615	0.000862131	0.00132499	6.3392	0.00205494	0.00285576	6.35827	6.78473	6.27924	6.63732	6.96116	6.00727	6.35827	6.27924	6.63732	6.78473	6.96116	6.00727	5556	5608	6632	7235	8067	4464	10.8394	10.6462	13.282	13.8913	14.8294	8.60487	20.9616	20.1563	27.1487	20.0966	20.6512	11.9309
811031	XM_001348119	PF3D7_1148000	serine/threonine protein kinase, putative	protein_coding	XP_001348155.1	-1.21585	1.62328	-1.47153	-0.354699		5.66185	0.174667	0.211224	5.80379	0.000782095	0.00120642	6.63265	0.00695656	0.00926004	5.5444	5.82088	6.13122	6.34467	5.44506	6.89629	5.5444	6.13122	6.34467	5.82088	5.44506	6.89629	3131	5054	5402	3677	2778	8327	8.74884	13.7717	15.5173	10.1268	7.32165	23.0409	16.9188	26.0736	31.7177	14.6505	10.196	31.9469
811035	XM_001348123	PF3D7_1148700	Plasmodium exported protein (PHISTc), unknown function	protein_coding	XP_001348159.1	1.55412	2.09853	6.42292	3.35852		9.75319	0.00194486	0.00302701	9.54061	2.32289e-07	4.65784e-07	8.76036	7.25755e-35	4.02654e-34	10.0378	9.40245	9.97977	9.55344	8.91196	6.88057	10.0378	9.97977	9.55344	9.40245	8.91196	6.88057	71998	73786	50500	44747	31373	8236	775.666	774.986	559.217	475.039	318.797	87.8464	1500.01	1467.26	1143.06	687.243	443.954	121.801
811036	XM_001348124	PF3D7_1148800	Plasmodium exported protein (hyp11), unknown function	protein_coding	XP_001348160.2	4.41973	5.60804	7.02896	5.68557		7.41482	1.24508e-23	6.62242e-23	7.08873	2.00919e-30	1.22429e-29	6.63189	2.285e-37	1.36909e-36	8.12546	5.99903	7.85782	7.44794	5.39865	4.68351	8.12546	7.85782	7.44794	5.99903	5.39865	4.68351	19077	16895	11683	4169	2688	1741	204.424	176.493	128.673	44.0165	27.1597	18.4674	395.322	334.15	263.011	63.679	37.8224	25.6055
811037	XM_001348125	PF3D7_1148900	Plasmodium exported protein, unknown function	protein_coding	XP_001348161.1	2.07369	2.66638	6.59816	3.77941		6.5762	4.30959e-07	9.01601e-07	6.36096	1.66739e-11	4.24541e-11	5.99021	4.48212e-35	2.51169e-34	7.01912	5.97879	6.91288	6.7991	5.51778	4.14768	7.01912	6.91288	6.7991	5.97879	5.51778	4.14768	8824	8741	7427	4110	2925	1179	391.861	378.419	339.03	179.83	122.511	51.8118	757.794	716.452	692.988	260.161	170.607	71.8385
811038	XM_001348126	PF3D7_1149000	antigen 332, DBL-like protein	protein_coding	XP_001348162.2	1.7526	1.37483	5.15966	2.76236		8.80731	8.48221e-05	0.000149698	9.03271	0.0250858	0.0333923	9.87784	3.28655e-28	1.42873e-27	9.15844	8.35084	9.24643	10.6231	8.78807	8.25966	9.15844	9.24643	10.6231	8.35084	8.78807	8.25966	39108	44354	106073	21553	28786	21535	25.6501	28.3611	71.5102	13.9292	17.8077	13.9843	49.6031	53.6955	146.169	20.1515	24.7987	19.3896
811040	XM_001348128,XM_024473335	PF3D7_1149100.1	Plasmodium exported protein, unknown function	protein_coding	XP_001348164.1;XP_024329140.1	-2.62812	-2.92969	-2.82199	-2.79327		9.118	2.24857e-11	6.2549e-11	9.25031	1.25481e-13	3.55153e-13	9.70711	7.75567e-13	1.84206e-12	8.26341	9.65453	8.28049	8.77602	9.82818	10.2706	8.26341	8.28049	8.77602	9.65453	9.82818	10.2706	20998	22671	29434	53303	59264	87010	186.124	195.922	268.17	465.585	495.494	763.613	359.934	370.934	548.148	673.565	690.019	1058.77
811041	XM_001348129	PF3D7_1149200	ring-infected erythrocyte surface antigen	protein_coding	XP_001348165.1	10.1591	18.1348	92.4052	40.233		8.99093	2.23166e-50	4.15006e-49	8.47802	6.4037e-72	2.24846e-70	8.73276	4.47122e-136	1.87084e-133	9.85695	6.5264	9.40254	9.71888	5.25786	3.33728	9.85695	9.40254	9.71888	6.5264	5.25786	3.33728	63508	49431	56644	6038	2432	642	232.667	176.552	213.303	21.7948	8.40088	2.32687	449.939	334.262	435.998	31.5307	11.699	3.22626
811042	XM_024473336	PF3D7_1149300	serine/threonine protein kinase, FIKK family	protein_coding	XP_024329141.1	3.56171	4.27856	5.31771	4.38599		5.69691	1.04723e-17	4.12402e-17	5.86676	2.15013e-22	9.2827e-22	6.21224	1.28857e-28	5.71549e-28	6.35673	4.56848	6.57797	6.9747	4.52944	4.61251	6.35673	6.57797	6.9747	4.56848	4.52944	4.61251	5550	6915	8397	1505	1442	1654	39.5355	48.0302	61.489	10.5621	9.68975	11.6648	76.4551	90.9344	125.685	15.2803	13.4938	16.1736
811043	XM_001348131	PF3D7_1149400	Plasmodium exported protein, unknown function	protein_coding	XP_001348167.2	-5.77531	-5.03617	-2.60307	-4.47151		7.97946	1.79747e-31	1.3592e-30	8.33967	1.99475e-27	1.06663e-26	7.92033	3.75443e-11	8.21752e-11	6.23824	8.75228	6.75932	7.0816	9.08095	8.45525	6.23824	6.75932	7.0816	8.75228	9.08095	8.45525	5107	7851	9048	28489	35280	24672	97.1868	145.68	177.009	534.312	633.347	464.908	187.943	275.814	361.812	772.994	881.991	644.608
811045	XM_001348133	PF3D7_1149600	DnaJ protein, putative	protein_coding	XP_001348169.2	3.33933	3.09886	10.1969	5.54502		8.93808	1.40748e-16	5.18487e-16	8.65387	7.57941e-15	2.2666e-14	8.55484	1.80234e-50	1.68834e-49	9.56198	7.82687	9.25262	9.42189	7.62583	6.09102	9.56198	9.25262	9.42189	7.82687	7.62583	6.09102	51752	44545	46093	14969	12826	4735	289.299	242.765	264.848	82.4524	67.6256	26.2053	559.456	459.622	541.358	119.284	94.1746	36.3343
811046	XM_001348134	PF3D7_1149700	Plasmodium exported protein (PHISTa), unknown function, fragment	protein_coding	XP_001348170.1	5.27849	6.05997	15.8679	9.0688		1.08581	1.42952e-15	4.9535e-15	0.827133	5.55542e-16	1.77781e-15	-0.00703733	4.51674e-19	1.38284e-18	2.17481	0.73505	1.99288	1.49964	0.575598	0.155079	2.17481	1.99288	1.49964	0.73505	0.575598	0.155079	241	218	123	44	32	8	11.1687	9.86784	5.85179	1.98471	1.39889	0.346411	21.5983	18.6826	11.9612	2.8713	1.94808	0.480309
811053	XM_001348140	PF3D7_1150400	erythrocyte membrane protein 1, PfEMP1	protein_coding	XP_001348176.1	19.2731	7.23361	4.03657	10.1811		0.165709	6.00946e-22	2.964e-21	-0.440451	6.03101e-11	1.4844e-10	-0.233677	7.84581e-08	1.45957e-07	1.61882	0.144972	1.1573	1.21567	0.224706	0.407367	1.61882	1.1573	1.21567	0.144972	0.224706	0.407367	142	90	89	7	11	23	0.180681	0.112147	0.116933	0.008174	0.012552	0.028738	0.349408	0.212326	0.239014	0.011826	0.01748	0.039846
811054	XM_001350385	PF3D7_1201200	Plasmodium exported protein (PHISTa-like), unknown function	protein_coding	XP_001350421.1	1.8622	1.99201	2.6332	2.16247		9.25265	1.35559e-05	2.54351e-05	8.86944	1.49262e-06	2.84528e-06	8.32774	2.14879e-11	4.78028e-11	9.63428	8.73883	9.28476	8.86629	8.29282	7.47451	9.63428	9.28476	8.86629	8.73883	8.29282	7.47451	54415	45550	31339	28224	20403	12467	979.704	799.518	579.953	500.727	346.475	222.216	1894.59	1513.71	1185.44	724.406	482.498	308.109
811055	XM_001350384	PF3D7_1201100	RESA-like protein with PHIST and DnaJ domains	protein_coding	XP_001350420.1	8.5225	9.90853	32.1387	16.8566		10.6869	2.53623e-44	3.46044e-43	10.9921	1.34344e-49	1.85824e-48	11.1039	4.78439e-95	2.69915e-93	11.5273	8.43973	11.8538	12.0601	8.54858	7.06428	11.5273	11.8538	12.0601	8.43973	8.54858	7.06428	202297	270659	287298	22927	24373	9364	897.42	1170.56	1310.01	100.219	101.983	41.1255	1735.46	2216.2	2677.7	144.987	142.02	57.0216
811056	XM_001350383	PF3D7_1201000	Plasmodium exported protein (PHISTb), unknown function	protein_coding	XP_001350419.1	-6.3071	-5.56609	-1.27274	-4.38198		11.843	2.19319e-34	1.90519e-33	12.1	1.64187e-30	1.00535e-29	11.688	0.0889846	0.10643	9.97512	12.6309	10.386	11.504	12.8618	11.8519	9.97512	10.386	11.504	12.6309	12.8618	11.8519	68935	97808	195392	419950	485761	260502	421.302	582.764	1227.43	2529.07	2800.19	1576.28	814.73	1103.33	2508.9	3658.82	3899.51	2185.55
811057	XM_001350382	PF3D7_1200900	Plasmodium exported protein (PHISTc), unknown function	protein_coding	XP_001350418.1	1.25807	1.03352	1.51332	1.2683		7.5524	0.106821	0.134456	7.31521	0.817203	0.844102	7.01203	0.00374889	0.00512335	7.71518	7.38573	7.34742	7.2891	7.30015	6.6961	7.71518	7.34742	7.2891	7.38573	7.30015	6.6961	14338	11839	10458	11008	10221	7239	149.235	120.137	111.888	112.901	100.341	74.592	288.595	227.453	228.702	163.335	139.734	103.424
811058	XM_001350381	PF3D7_1200800	serine/threonine protein kinase, FIKK family	protein_coding	XP_001350417.2	5.24179	6.67425	8.68562	6.86722		7.50708	1.71488e-28	1.13894e-27	7.56539	6.2915e-36	4.74318e-35	7.43242	1.17605e-44	8.94691e-44	8.25964	5.88937	8.36804	8.27966	5.65396	5.19621	8.25964	8.36804	8.27966	5.88937	5.65396	5.19621	20943	24094	20846	3859	3221	2514	147.371	165.294	150.779	26.7521	21.3782	17.5149	284.992	312.948	308.197	38.7024	29.7711	24.2848
811059	XM_001350380	PF3D7_1200700	acyl-CoA synthetase	protein_coding	XP_001350416.1	3.93624	4.78872	8.31562	5.68019		10.829	1.05592e-20	4.86846e-20	10.5338	4.66482e-26	2.33987e-25	10.2989	1.80136e-43	1.31082e-42	11.5029	9.52751	11.2608	11.1357	9.00335	8.08459	11.5029	11.2608	11.1357	9.52751	9.00335	8.08459	198893	179410	151354	48805	33429	19066	857.573	754.161	670.781	207.36	135.952	81.3901	1658.41	1427.84	1371.1	299.989	189.325	112.85
811060	XM_001350379	PF3D7_1200600	erythrocyte membrane protein 1, PfEMP1	protein_coding	XP_001350415.1	1.40736	1.22227	2.97125	1.86696		10.5923	0.0161189	0.022626	10.3985	0.156946	0.188704	10.2121	6.00687e-14	1.49606e-13	10.8187	10.326	10.5369	10.7944	10.2476	9.2249	10.8187	10.5369	10.7944	10.326	10.2476	9.2249	123754	108602	119449	84934	79281	42112	161.806	138.433	160.529	109.427	97.7717	54.5135	312.906	262.092	328.126	158.308	136.156	75.5845
811061	XM_001350378	PF3D7_1200500	rifin	protein_coding	XP_001350414.1	58.9743	40.4098	51.3657	50.2499		2.34182	1.02476e-60	3.19585e-59	3.11186	3.5823e-68	1.10348e-66	3.1671	6.33564e-74	1.59056e-72	3.44678	0.221709	4.15285	4.21558	0.499462	0.422716	3.44678	4.15285	4.21558	0.221709	0.499462	0.422716	679	1228	1183	11	27	24	7.32949	12.9274	13.1342	0.109189	0.273999	0.251607	14.174	24.4751	26.8466	0.157964	0.381568	0.34886
811062	XM_001350377	PF3D7_1200400	erythrocyte membrane protein 1, PfEMP1	protein_coding	XP_001350413.1	1.48527	1.99471	1.28649	1.58883		3.51607	0.00918208	0.0133285	3.93683	4.40393e-06	8.09078e-06	4.25918	0.0876653	0.104927	3.87165	3.34789	4.41659	4.49291	3.48598	4.14768	3.87165	4.41659	4.49291	3.34789	3.48598	4.14768	935	1489	1448	608	666	1179	1.30559	2.02797	2.07915	0.836134	0.876489	1.63006	2.5248	3.8395	4.24985	1.20964	1.22059	2.26013
811066	XM_001350387	PF3D7_1201400	Plasmodium exported protein, unknown function	protein_coding	XP_001350423.1	1.32453	1.69209	1.85385	1.62349		5.16617	0.0525123	0.068986	4.99536	0.0003087	0.000493467	5.63283	2.02916e-05	3.28235e-05	5.38836	4.99399	5.35954	6.0319	4.62481	5.16004	5.38836	5.35954	6.0319	4.99399	4.62481	5.16004	2803	2930	4336	2044	1545	2450	9.91273	10.1011	15.7622	7.12174	5.15349	8.57919	19.1696	19.1243	32.2183	10.3031	7.17669	11.8953
811067	XM_001350386	PF3D7_1201300	liver stage associated protein 1	protein_coding	XP_001350422.1	5.43671	12.8244	33.6966	17.3193		1.30275	4.19627e-17	1.59015e-16	1.59344	9.7279e-32	6.20632e-31	0.613514	1.20232e-30	5.64191e-30	2.35425	0.811523	2.70557	1.97354	0.515014	0.117844	2.35425	2.70557	1.97354	0.811523	0.515014	0.117844	282	404	197	50	28	6	10.509	14.6988	7.55259	1.80475	0.961429	0.195464	20.3226	27.8288	15.4377	2.61094	1.33887	0.271016
811068	XM_001350388	PF3D7_1201500	GPN-loop GTPase, putative	protein_coding	XP_001350424.1	1.7808	1.63671	2.39106	1.93619		8.76174	5.33516e-05	9.59106e-05	8.78862	0.000547943	0.000856011	8.69141	1.42878e-09	2.90558e-09	9.12125	8.29075	9.1032	9.18971	8.39407	7.93548	9.12125	9.1032	9.18971	8.29075	8.39407	7.93548	38111	40155	39231	20671	21891	17187	305.876	314.2	323.64	163.481	165.715	136.568	591.514	594.867	661.529	236.51	230.774	189.355
811070	XM_001350390	PF3D7_1201700	conserved Plasmodium membrane protein, unknown function	protein_coding	XP_001350426.2	1.73522	1.56375	1.23877	1.51258		0.820772	0.00563332	0.00834363	0.472529	0.0308854	0.0407772	0.412224	0.328439	0.36444	1.6792	1.18174	1.40828	1.28769	1.04068	1.11317	1.6792	1.40828	1.28769	1.18174	1.04068	1.11317	151	121	97	84	69	82	2.43046	1.89173	1.6005	1.32115	1.04034	1.30751	4.70011	3.58157	3.27147	1.91131	1.44876	1.8129
811071	XM_001350391	PF3D7_1201800	cytochrome c oxidase assembly protein COX19, putative	protein_coding	XP_001350427.1	-3.13172	-3.71047	-11.784	-6.20872		1.74151	2.16714e-10	5.62336e-10	2.24964	2.02272e-14	5.94271e-14	3.52821	1.73005e-45	1.36796e-44	1.38099	2.59185	1.5896	1.48439	3.08094	4.47295	1.38099	1.5896	1.48439	2.59185	3.08094	4.47295	110	147	121	333	487	1495	1.99226	2.60697	2.25264	5.97725	8.36735	27.0064	3.8527	4.93572	4.60447	8.64733	11.6523	37.445
811072	XM_001350392	PF3D7_1201900	uncharacterized protein	protein_coding	XP_001350428.1	-2.23807	-3.15583	-2.75206	-2.71532		5.45325	3.38297e-08	7.68593e-08	5.76463	5.92792e-15	1.78871e-14	5.76388	4.83683e-12	1.10692e-11	4.80955	5.94312	4.76303	4.9043	6.38436	6.33387	4.80955	4.76303	4.9043	5.94312	6.38436	6.33387	1854	1913	1948	4008	5387	5616	35.6137	35.8353	38.4751	75.8787	97.6387	106.841	68.871	67.8461	78.6442	109.774	135.971	148.138
811074	XM_001350394,XM_024473377	PF3D7_1202100.1	SRAP domain-containing protein, putative	protein_coding	XP_001350430.1;XP_024329143.1	-1.07261	1.09321	-1.23558	-0.404994		6.62395	0.623948	0.665572	6.86891	0.532302	0.579884	6.90031	0.138162	0.161141	6.58715	6.68726	6.94317	6.75274	6.81569	7.05538	6.58715	6.94317	6.75274	6.68726	6.81569	7.05538	6523	8928	7190	6758	7287	9306	64.8951	86.606	73.5179	66.2564	68.3799	91.6848	125.497	163.969	150.273	95.8536	95.2251	127.123
811075	XM_001350395	PF3D7_1202200	mitochondrial phosphate carrier protein	protein_coding	XP_001350431.1	1.28146	1.86116	-1.94928	0.397783		2.98869	0.110069	0.138268	3.07543	6.63008e-05	0.000111898	4.27164	6.85853e-06	1.13765e-05	3.30494	2.98759	3.5757	3.8152	2.77994	4.72744	3.30494	3.5757	3.8152	2.98759	2.77994	4.72744	609	799	880	459	383	1797	7.48025	9.56852	11.1179	5.55147	4.43901	21.875	14.4656	18.1159	22.7254	8.03135	6.18172	30.3302
811076	XM_024473378	PF3D7_1202300	dynein heavy chain, putative	protein_coding	XP_024329144.1	2.5097	3.40301	2.38703	2.76658		3.23486	3.77619e-09	9.17283e-09	2.60346	1.77672e-13	4.99213e-13	2.46701	9.69193e-08	1.7904e-07	3.84992	2.66581	3.3698	3.13038	1.90404	2.08694	3.84992	3.3698	3.13038	2.66581	1.90404	2.08694	920	683	522	354	179	229	0.64256	0.465297	0.37447	0.243495	0.117806	0.15797	1.24261	0.880937	0.765428	0.352266	0.164055	0.219029
811077	XM_001350397	PF3D7_1202400	peptidyl-prolyl cis-trans isomerase	protein_coding	XP_001350433.1	-1.63082	-2.19619	-7.11171	-3.64624		4.09637	0.00102983	0.00164779	4.2083	1.37271e-07	2.79723e-07	5.05777	6.7976e-36	3.88291e-35	3.80546	4.47067	3.64986	3.20201	4.72098	5.89104	3.80546	3.64986	3.20201	4.47067	4.72098	5.89104	890	845	552	1402	1656	4113	15.6574	14.4894	9.98546	24.3101	27.4924	71.6905	30.2789	27.4324	20.4106	35.1696	38.2857	99.4009
811079	XM_024473380	PF3D7_1202600	conserved protein, unknown function	protein_coding	XP_024329146.1	-1.47827	-2.79533	-1.49801	-1.92387		8.87261	0.00601093	0.00889242	8.58207	1.28921e-12	3.45603e-12	8.48691	0.00453366	0.00614732	8.567	9.12968	7.66488	8.17102	9.14334	8.7524	8.567	7.66488	8.17102	9.12968	9.14334	8.7524	25932	14771	19329	37027	36842	30331	47.5233	26.3907	36.41	66.8653	63.6826	55.0325	91.9023	49.9649	74.4231	96.7345	88.6837	76.304
811080	XM_001350400	PF3D7_1202700	conserved Plasmodium protein, unknown function	protein_coding	XP_001350436.2	1.39725	1.41735	1.95991	1.5915		8.21647	0.018741	0.0261384	8.21559	0.0142596	0.0195462	7.81873	2.69156e-06	4.6014e-06	8.44169	7.96075	8.44934	8.22862	7.94786	7.26243	8.44169	8.44934	8.22862	7.96075	7.94786	7.26243	23769	25495	20119	16431	16050	10753	230.03	240.543	200.131	156.689	146.502	103.031	444.84	455.415	409.074	226.683	204.017	142.855
811081	XM_001350401	PF3D7_1202800	DNA/RNA-binding protein, putative	protein_coding	XP_001350437.1	-1.29655	-1.33638	-2.09617	-1.57637		4.92735	0.0742494	0.0954689	5.07914	0.0456053	0.0590287	5.06621	4.27308e-07	7.62985e-07	4.77999	5.14262	4.90277	4.49956	5.30893	5.53363	4.77999	4.90277	4.49956	5.14262	5.30893	5.53363	1815	2115	1455	2273	2522	3195	74.767	84.9443	61.6152	92.2574	97.9824	130.339	144.587	160.823	125.943	133.47	136.449	180.718
811082	XM_001350402	PF3D7_1202900	high mobility group protein B1	protein_coding	XP_001350438.1	-1.40791	-1.95014	-1.83904	-1.73237		7.4109	0.0164326	0.0230506	7.46564	3.24292e-06	6.02171e-06	7.20122	2.15406e-05	3.4732e-05	7.15305	7.64367	6.91664	6.70936	7.8744	7.58202	7.15305	6.91664	6.70936	7.64367	7.8744	7.58202	9689	8764	6975	13176	15250	13437	395.148	348.455	292.367	529.532	586.634	542.569	764.151	659.722	597.606	766.078	816.939	752.286
811083	XM_001350403	PF3D7_1203000	origin recognition complex subunit 1	protein_coding	XP_001350439.1	-3.49828	-2.82992	-3.20207	-3.17676		5.74156	2.6698e-17	1.02485e-16	5.89108	1.21014e-12	3.25273e-12	6.68211	1.93194e-15	5.084e-15	4.63084	6.39537	4.99904	5.63975	6.47039	7.29875	4.63084	4.99904	5.63975	6.39537	6.47039	7.29875	1630	2266	3288	5508	5722	11029	5.47307	7.42	11.3504	18.2281	18.1248	36.6765	10.584	14.0481	23.2006	26.3708	25.2404	50.853
811084	XM_001350404	PF3D7_1203100	conserved Plasmodium protein, unknown function	protein_coding	XP_001350440.1	-1.83834	-2.26998	-1.89865	-2.00233		6.49471	2.31957e-05	4.28339e-05	6.49779	1.46392e-08	3.13983e-08	6.20626	8.79856e-06	1.45225e-05	6.01173	6.87993	5.81401	5.69831	6.9823	6.6101	6.01173	5.81401	5.69831	6.87993	6.9823	6.6101	4355	4042	3427	7733	8187	6816	101.792	92.0955	82.3164	178.102	180.495	157.729	196.85	174.362	168.257	257.662	251.355	218.696
811085	XM_001350405	PF3D7_1203200	signal recognition particle subunit SRP14	protein_coding	XP_001350441.1	-2.17723	-3.15432	-2.91594	-2.74916		5.82546	8.48442e-08	1.86598e-07	5.6779	6.38443e-15	1.92068e-14	5.30008	4.12014e-13	9.91716e-13	5.19683	6.29794	4.68007	4.3995	6.29851	5.89792	5.19683	4.68007	4.3995	6.29794	6.29851	5.89792	2446	1802	1353	5144	5072	4133	93.1001	66.8531	52.923	192.935	182.076	155.764	180.04	126.572	108.176	279.121	253.557	215.97
811086	XM_001350406	PF3D7_1203300	TBCC domain-containing protein, putative	protein_coding	XP_001350442.1	-2.57286	-2.73419	-3.4617	-2.92292		3.04211	2.27489e-09	5.58818e-09	3.55325	7.35046e-11	1.79857e-10	4.48611	2.57986e-16	7.03228e-16	2.48404	3.68081	2.86296	3.46338	4.18272	5.15889	2.48404	2.86296	3.46338	3.68081	4.18272	5.15889	315	459	675	783	1120	2448	1.26494	1.79794	2.79119	3.10433	4.2485	9.75499	2.44618	3.40399	5.70526	4.49106	5.91641	13.5256
811087	XM_001350407	PF3D7_1203400	major facilitator superfamily domain-containing protein, putative	protein_coding	XP_001350443.1	-19.4717	-12.0697	-20.096	-17.2125		4.73432	2.74382e-66	1.13857e-64	4.82959	6.91704e-52	1.0461e-50	5.6722	4.00681e-71	9.02162e-70	1.84653	5.689	2.41884	2.54333	5.74126	6.61596	1.84653	2.41884	2.54333	5.689	5.74126	6.61596	178	318	325	3350	3426	6844	0.567979	0.987555	1.06455	10.5462	10.3242	21.6484	1.09838	1.86972	2.17596	15.2572	14.3774	30.016
811089	XM_001350409	PF3D7_1203600	cytochrome c1 heme lyase, putative	protein_coding	XP_001350445.1	-1.00695	-1.36531	-2.4205	-1.59759		3.4215	0.970654	0.978842	3.45796	0.0399936	0.0521579	3.89969	5.46589e-09	1.08133e-08	3.542	3.55113	3.36023	3.27912	3.77143	4.46463	3.542	3.36023	3.27912	3.55113	3.77143	4.46463	730	678	586	710	826	1486	15.7582	14.2717	12.9953	15.0992	16.8295	31.7788	30.4738	27.0204	26.5629	21.8442	23.4365	44.0621
811091	XM_001350411	PF3D7_1203900	ubiquitin-conjugating enzyme E2	protein_coding	XP_001350447.1	-1.72369	-1.76902	-2.28828	-1.92699		5.83438	0.000162383	0.000279317	6.02036	7.60066e-05	0.000127935	6.02929	1.19458e-08	2.32121e-08	5.42213	6.19346	5.58089	5.34712	6.3907	6.52132	5.42213	5.58089	5.34712	6.19346	6.3907	6.52132	2871	3428	2672	4780	5411	6405	77.5212	90.2339	74.1465	127.185	137.83	171.251	149.913	170.838	151.558	184	191.94	237.444
811092	XM_024473381	PF3D7_1204000	conserved Plasmodium protein, unknown function	protein_coding	XP_024329147.1	5.3559	3.68126	4.13284	4.39		0.0623971	9.26702e-11	2.47367e-10	0.109088	5.72157e-08	1.18711e-07	-1.8117	0.000857787	0.0012274	1.43647	0.397394	1.40083	0.501888	0.5304	0.136582	1.43647	1.40083	0.501888	0.397394	0.5304	0.136582	117	120	28	21	29	7	2.84548	2.83596	0.696415	0.489471	0.658924	0.149498	5.50269	5.36926	1.42349	0.708121	0.91761	0.207283
811093	XM_001350413	PF3D7_1204100	conserved Plasmodium protein, unknown function	protein_coding	XP_001350449.1	1.29114	1.28251	-2.2905	0.0943844		5.56197	0.0763611	0.0979584	5.78567	0.0835722	0.104486	5.86702	1.20266e-08	2.33551e-08	5.76049	5.39956	5.97631	5.18803	5.62379	6.36126	5.76049	5.97631	5.18803	5.39956	5.62379	6.36126	3648	4532	2386	2729	3153	5725	13.3766	16.2015	8.99114	9.86044	10.9041	20.7833	25.8681	30.6739	18.3782	14.2652	15.185	28.8166
811094	XM_001350414	PF3D7_1204200	conserved Plasmodium protein, unknown function	protein_coding	XP_001350450.1	-16.237	-10.6431	-38.0532	-21.6444		1.83169	4.37697e-38	4.50344e-37	1.68196	2.03272e-30	1.23712e-29	2.98239	7.2176e-66	1.26712e-64	0.494069	2.93728	0.629329	0.486669	2.77348	4.02984	0.494069	0.629329	0.486669	2.93728	2.77348	4.02984	28	40	27	441	381	1081	0.172367	0.243062	0.171819	2.75417	2.27754	6.78449	0.33333	0.460184	0.351204	3.98448	3.17168	9.40688
811095	XM_001350415	PF3D7_1204300	eukaryotic translation initiation factor 5A	protein_coding	XP_001350451.1	-3.90178	-5.35434	-6.23987	-5.16533		10.1982	1.82083e-20	8.29618e-20	10.3676	2.53985e-29	1.476e-28	10.2953	5.07584e-34	2.71414e-33	8.90788	10.8698	8.70329	8.44343	11.1212	11.0815	8.90788	8.70329	8.44343	10.8698	11.1212	11.0815	32862	30416	23360	123847	145314	152691	810.793	731.596	592.414	3011.01	3381.69	3729.9	1567.94	1385.11	1210.91	4356.04	4709.31	5171.6
811097	XM_001350417	PF3D7_1204400	sexual stage-specific protein G37, putative	protein_coding	XP_001350453.2	-1.39043	1.78198	1.5018	0.631118		0.19552	0.155064	0.189389	-0.321699	0.0217624	0.0291384	-1.6769	0.312326	0.348331	0.951224	1.20082	0.988646	0.424135	0.63374	0.295095	0.951224	0.988646	0.424135	1.20082	0.63374	0.295095	64	72	23	86	36	16	0.726129	0.791744	0.266907	0.95685	0.380907	0.178667	1.40421	1.49899	0.545565	1.38428	0.530447	0.247726
811098	XM_001350418	PF3D7_1204500	conserved protein, unknown function	protein_coding	XP_001350454.1	-2.87557	-3.86962	-4.44479	-3.72999		6.02447	5.46109e-13	1.66688e-12	5.99245	7.28127e-20	2.79505e-19	5.87414	1.99798e-23	7.24322e-23	5.11175	6.60818	4.76231	4.49386	6.6746	6.59557	5.11175	4.76231	4.49386	6.60818	6.6746	6.59557	2302	1912	1449	6394	6602	6747	32.859	26.6086	21.2514	89.9269	88.8859	95.3535	63.5439	50.3774	43.4384	130.098	123.781	132.21
811100	XM_001350420	PF3D7_1204700	conserved protein, unknown function	protein_coding	XP_001350456.1	-2.89832	-2.5704	-6.17714	-3.88195		3.59837	6.0344e-12	1.73037e-11	3.5828	7.88655e-10	1.81894e-09	4.52823	5.62654e-31	2.67021e-30	2.84782	4.24569	2.94464	2.89128	4.18758	5.34562	2.84782	2.94464	2.89128	4.24569	4.18758	5.34562	425	490	432	1190	1124	2796	14.0163	15.7774	14.6421	38.7064	35.0013	91.4287	27.1052	29.8709	29.9289	55.9968	48.7425	126.768
811102	XM_001350422	PF3D7_1204900	conserved Plasmodium protein, unknown function	protein_coding	XP_001350458.1	1.83343	2.74946	4.78542	3.12277		1.8584	0.00040541	0.000672691	1.80091	1.06656e-08	2.3053e-08	2.08912	1.64727e-18	4.92611e-18	2.49901	1.82253	2.59892	2.99979	1.50518	1.2993	2.49901	2.59892	2.99979	1.82253	1.50518	1.2993	319	370	471	168	120	103	9.73101	10.9896	14.7502	5.04447	3.44572	3.11102	18.8182	20.8064	30.1499	7.29788	4.79847	4.31351
811103	XM_001350423	PF3D7_1205000	conserved protein, unknown function	protein_coding	XP_001350459.2	4.01577	3.98153	1.81561	3.27097		4.81049	5.23886e-20	2.33609e-19	4.86967	7.54012e-20	2.8922e-19	5.18957	4.16448e-05	6.57337e-05	5.51984	3.60584	5.57511	5.58587	3.66915	4.74967	5.51984	5.57511	5.58587	3.60584	3.66915	4.74967	3077	3414	3165	740	765	1826	15.7224	17.011	16.6238	3.72335	3.68774	9.23601	30.4046	32.2065	33.9796	5.38659	5.13551	12.806
811104	XM_001350424	PF3D7_1205100	O-phosphoseryl-tRNA(Sec) selenium transferase, putative	protein_coding	XP_001350460.1	-2.56156	-2.52934	-1.99754	-2.36282		7.34176	8.24281e-11	2.2069e-10	7.56349	1.39173e-10	3.35633e-10	7.48149	1.44441e-06	2.50687e-06	6.52475	7.87221	6.75731	6.9095	8.08801	7.90174	6.52475	6.75731	6.9095	7.87221	8.08801	7.90174	6244	7840	8023	15449	17694	16788	43.0982	52.7601	56.9242	105.084	115.205	114.741	83.3448	99.8895	116.355	152.026	160.433	159.092
811106	XM_001350426	PF3D7_1205300	conserved Plasmodium protein, unknown function	protein_coding	XP_001350462.2	-2.2958	-1.84816	-1.87498	-2.00631		1.87127	1.47879e-06	2.98553e-06	2.06744	0.000252931	0.000407432	2.9687	5.9821e-05	9.32799e-05	1.6792	2.59906	1.97292	2.68341	2.68	3.48167	1.6792	1.97292	2.68341	2.59906	2.68	3.48167	151	214	365	335	353	717	1.91451	2.63663	4.75293	4.18235	4.22055	9.00161	3.70235	4.99188	9.71512	6.05064	5.87749	12.481
811108	XM_001350428	PF3D7_1205500	zinc finger protein, putative	protein_coding	XP_001350464.1	2.54139	2.84132	5.29401	3.55891		7.82025	1.10771e-10	2.93189e-10	7.52764	6.59774e-13	1.79066e-12	7.32576	9.11164e-29	4.05581e-28	8.34579	7.00698	8.0976	8.08126	6.60068	5.69955	8.34579	8.0976	8.08126	7.00698	6.60068	5.69955	22236	19963	18159	8451	6269	3593	49.762	43.5543	41.7707	18.6353	13.2323	7.95938	96.2315	82.4604	85.3805	26.9598	18.4271	11.0359
811109	XM_001350429	PF3D7_1205600	tetratricopeptide repeat protein, putative	protein_coding	XP_001350465.1	-11.1005	-8.86319	-10.4998	-10.1545		7.54921	2.61144e-53	5.87984e-52	7.88385	1.85472e-45	2.11649e-44	8.73517	1.57102e-51	1.55584e-50	4.99782	8.42877	5.61147	6.23082	8.73292	9.60566	4.99782	5.61147	6.23082	8.42877	8.73292	9.60566	2122	3503	4987	22753	27704	54852	25.3844	40.8675	61.3396	268.3	312.708	649.887	49.0892	77.3735	125.38	388.151	435.473	901.086
811110	XM_001350430	PF3D7_1205700	targeted glyoxalase II	protein_coding	XP_001350466.1	-25.3659	-34.608	-12.4575	-24.1438		1.23606	7.24036e-37	7.11426e-36	0.994906	1.33314e-36	1.03939e-35	1.65268	2.8866e-32	1.43643e-31	0.232702	2.45551	0.14974	0.546604	2.27672	2.75687	0.232702	0.14974	0.546604	2.45551	2.27672	2.75687	12	8	31	297	251	406	0.148372	0.09281	0.389838	3.61926	2.92941	4.96995	0.286928	0.175716	0.79684	5.23601	4.07946	6.89097
811111	XM_001350431	PF3D7_1205800	high mobility group protein B3, putative	protein_coding	XP_001350467.1	1.03365	-1.3693	1.29016	0.31817		10.1273	0.815388	0.838775	9.83368	0.0268784	0.0356934	9.84218	0.0726078	0.0876566	10.1523	10.1045	9.59105	10.0156	10.044	9.64849	10.1523	9.59105	10.0156	10.1045	10.044	9.64849	77949	56341	69596	72839	68837	56507	136.349	96.0793	125.13	125.549	113.573	97.8615	263.677	181.905	255.77	181.633	158.161	135.688
811112	XM_001350432	PF3D7_1205900	conserved protein, unknown function	protein_coding	XP_001350468.1	1.41379	-1.11476	1.40612	0.568381		6.93801	0.0153572	0.0216172	6.90074	0.44628	0.494324	7.05885	0.0169604	0.0218187	7.17593	6.68048	6.83262	7.2928	6.98805	6.8048	7.17593	6.83262	7.2928	6.68048	6.98805	6.8048	9845	8264	10485	6726	8220	7811	36.3332	29.732	39.7732	24.4595	28.6123	28.5409	70.2624	56.2909	81.2975	35.3858	39.8452	39.5728
811113	XM_001350433	PF3D7_1206000	shewanella-like protein phosphatase 2	protein_coding	XP_001350469.1	1.83608	3.10878	3.17818	2.70768		1.14797	0.0012649	0.0020035	0.660077	1.04648e-07	2.14903e-07	0.62242	6.21813e-08	1.16367e-07	1.93724	1.34502	1.73888	1.72387	0.807985	0.785303	1.93724	1.73888	1.72387	1.34502	0.807985	0.785303	194	171	155	102	49	51	2.53249	2.17928	2.08521	1.31615	0.595417	0.653749	4.89741	4.12597	4.26224	1.90408	0.829171	0.90644
811114	XM_024473382	PF3D7_1206100	IMP-specific 5'-nucleotidase, putative	protein_coding	XP_024329148.1	1.63042	2.89987	3.62311	2.7178		0.863008	0.0144288	0.0203732	0.848088	1.55582e-07	3.16094e-07	0.108024	7.28661e-08	1.35705e-07	1.68576	1.23824	1.85793	1.40567	0.929019	0.53996	1.68576	1.85793	1.40567	1.23824	0.929019	0.53996	152	192	111	90	59	32	1.365	1.67647	1.01632	0.792977	0.499252	0.284164	2.63968	3.17402	2.07739	1.14721	0.695253	0.394001
811116	XM_001350436	PF3D7_1206300	conserved Plasmodium protein, unknown function	protein_coding	XP_001350472.2	3.25722	2.33145	2.59481	2.72783		6.43951	8.67121e-16	3.03613e-15	6.06126	5.66104e-09	1.24612e-08	6.56797	5.31463e-11	1.15219e-10	7.06354	5.38399	6.56094	7.10779	5.35988	5.74872	7.06354	6.56094	7.10779	5.38399	5.35988	5.74872	9102	6833	9215	2699	2615	3720	13.1761	9.64281	13.7109	3.84908	3.57037	5.33125	25.4803	18.2565	28.0254	5.5685	4.97206	7.39192
811118	XM_001350438	PF3D7_1206500	Tat binding protein 1(TBP-1)-interacting protein, putative	protein_coding	XP_001350474.1	-3.53146	-4.3234	-10.7442	-6.19969		1.72298	3.45632e-12	1.00838e-11	1.42171	1.84102e-14	5.42475e-14	3.20245	3.31686e-41	2.27825e-40	1.28926	2.60981	0.998552	1.35628	2.41162	4.15229	1.28926	0.998552	1.35628	2.60981	2.41162	4.15229	99	73	105	338	282	1183	0.602777	0.431318	0.657972	2.04008	1.62589	7.17925	1.16567	0.816604	1.34491	2.9514	2.26419	9.95423
811119	XM_001350439	PF3D7_1206600	DNA-directed RNA polymerase III subunit RPC2, putative	protein_coding	XP_001350475.1	1.29883	1.01643	1.9033	1.40619		9.69301	0.0654581	0.0847731	9.65348	0.908574	0.924782	9.26119	6.74975e-06	1.11998e-05	9.87082	9.49406	9.66691	9.65373	9.64344	8.72684	9.87082	9.66691	9.65373	9.49406	9.64344	8.72684	64122	59387	54140	47685	52133	29797	176.631	159.484	153.291	129.435	135.453	81.2635	341.576	301.947	313.33	187.254	188.63	112.674
811121	XM_001350441	PF3D7_1206800	conserved Plasmodium protein, unknown function	protein_coding	XP_001350477.1	1.91408	2.56402	2.25019	2.24276		6.33324	6.70303e-06	1.28507e-05	6.46628	9.33775e-11	2.26935e-10	6.71088	1.99554e-08	3.83673e-08	6.73986	5.81547	7.0019	7.18996	5.66096	6.03219	6.73986	7.0019	7.18996	5.81547	5.66096	6.03219	7259	9302	9759	3663	3237	4543	39.8526	49.7876	55.0698	19.8147	16.7605	24.6939	77.0685	94.2618	112.564	28.6661	23.3404	34.2388
811122	XM_024473383	PF3D7_1206900	conserved Plasmodium protein, unknown function	protein_coding	XP_024329149.1	2.91988	5.18764	4.99272	4.36675		5.56471	3.3231e-13	1.02616e-12	5.42595	1.73816e-27	9.344e-27	5.22457	5.14957e-26	2.05043e-25	6.15918	4.65144	6.19021	5.98325	3.89545	3.75156	6.15918	6.19021	5.98325	4.65144	3.89545	3.75156	4831	5268	4190	1598	906	879	29.3447	31.1964	26.1598	9.56012	5.18772	5.28182	56.7477	59.0634	53.4714	13.8307	7.22436	7.32339
811123	XM_001350443	PF3D7_1207000	conserved Plasmodium protein, unknown function	protein_coding	XP_001350479.1	-5.06643	-4.85372	-4.07715	-4.66577		5.71795	5.39995e-27	3.36809e-26	5.7939	7.55443e-26	3.75552e-25	6.64927	2.38814e-21	8.01526e-21	4.19715	6.47369	4.31819	5.34078	6.53879	7.34127	4.19715	4.31819	5.34078	6.47369	6.53879	7.34127	1189	1386	2660	5819	6003	11361	1.81752	2.06649	4.18179	8.7698	8.65979	17.2046	3.51478	3.91243	8.54769	12.6873	12.0595	23.8547
811124	XM_001350444	PF3D7_1207100	small subunit rRNA processing factor, putative	protein_coding	XP_001350480.1	1.8726	1.60359	3.63569	2.37062		10.4738	1.12083e-05	2.11646e-05	10.3579	0.000907075	0.00139066	10.2443	1.13281e-18	3.40793e-18	10.8572	9.95286	10.6595	10.8945	9.97878	9.03428	10.8572	10.6595	10.8945	9.95286	9.97878	9.03428	127109	118241	128040	65563	65792	36891	604.104	547.858	625.485	307.043	294.926	173.587	1168.24	1037.25	1278.51	444.202	410.711	240.683
811125	XM_001350445	PF3D7_1207200	conserved Plasmodium protein, unknown function	protein_coding	XP_001350481.1	-1.42224	-1.30009	-1.45942	-1.39392		1.31313	0.0580052	0.0757068	1.06139	0.170363	0.203956	2.3431	0.021003	0.0267529	1.59811	1.95767	1.48074	2.35084	1.73505	2.80451	1.59811	1.48074	2.35084	1.95767	1.73505	2.80451	139	131	276	191	152	422	0.203624	0.186391	0.41495	0.274845	0.209734	0.612437	0.393775	0.352891	0.848169	0.39762	0.292074	0.849161
811126	XM_001350446	PF3D7_1207300	LIMP protein, putative	protein_coding	XP_001350482.2	-7.02207	-4.37107	-4.80202	-5.39839		-0.997108	4.26378e-08	9.62178e-08	-0.890403	2.61601e-06	4.89746e-06	-0.380099	3.17116e-08	6.0335e-08	0.159228	0.872293	0.252653	0.324939	0.881817	1.15052	0.159228	0.252653	0.324939	0.872293	0.881817	1.15052	8	14	17	55	55	86	0.279897	0.476655	0.627645	1.95551	1.86509	3.05822	0.541275	0.90244	1.28292	2.82904	2.5973	4.24031
811128	XM_001350448	PF3D7_1207500	RNA-binding protein, putative	protein_coding	XP_001350484.2	-4.8126	-3.78634	-2.75636	-3.7851		2.87211	5.87807e-21	2.74547e-20	3.47845	3.09656e-17	1.05768e-16	4.33313	1.55522e-11	3.48761e-11	1.81098	3.7094	2.49779	3.55012	4.21759	4.93234	1.81098	2.49779	3.55012	3.7094	4.21759	4.93234	172	340	721	800	1149	2082	3.75176	7.22504	16.1779	17.2111	23.6581	45.0074	7.25529	13.679	33.068	24.8994	32.9461	62.404
811130	XM_001350450	PF3D7_1207700	blood stage antigen 41-3 precursor	protein_coding	XP_001350486.1	-1.16623	1.14184	-1.17405	-0.399484		1.33665	0.404975	0.452566	1.67664	0.4532	0.501436	2.15559	0.34442	0.380826	1.72448	1.88285	2.12987	2.34241	1.98444	2.53119	1.72448	2.12987	2.34241	1.88285	1.98444	2.53119	158	247	274	178	193	337	1.67117	2.55786	2.98602	1.85594	1.93271	3.54128	3.23176	4.84274	6.1035	2.685	2.69147	4.91008
811131	XM_001350451	PF3D7_1207800	conserved Plasmodium protein, unknown function	protein_coding	XP_001350487.1	3.67933	5.45584	9.70529	6.28015		5.90077	1.48008e-18	6.09639e-18	5.99312	3.00466e-29	1.74007e-28	6.0612	3.79034e-47	3.15611e-46	6.56842	4.72907	6.76277	6.9311	4.37289	3.75156	6.56842	6.76277	6.9311	4.72907	4.37289	3.75156	6438	7870	8145	1690	1287	879	26.553	31.6472	34.532	6.86707	5.00658	3.58961	51.3491	59.917	70.5843	9.93465	6.9721	4.97709
811133	XM_001350453	PF3D7_1208000	apicoplast ribosomal protein L29 precursor, putative	protein_coding	XP_001350489.1	1.65011	1.78198	-1.45512	0.658989		-1.68497	0.179719	0.216863	-0.321699	0.0217624	0.0291384	0.575062	0.0719955	0.087001	0.433031	0.276696	0.988646	1.13011	0.63374	1.44923	0.433031	0.988646	1.13011	0.276696	0.63374	1.44923	24	72	80	14	36	122	0.72903	2.16839	2.55311	0.415246	1.03465	3.76966	1.40982	4.10537	5.21863	0.60074	1.44085	5.22674
811134	XM_001350454	PF3D7_1208100	conserved Plasmodium protein, unknown function	protein_coding	XP_001350490.2	-1.54266	-2.03856	-1.2652	-1.61547		7.51921	0.00239056	0.00369096	7.26245	7.24279e-07	1.41063e-06	6.99492	0.0991203	0.117767	7.18261	7.80453	6.67304	6.8277	7.69338	7.1644	7.18261	6.67304	6.8277	7.80453	7.69338	7.1644	9891	7391	7577	14738	13444	10042	8.84393	6.44308	6.96337	12.9852	11.3382	8.88987	17.1027	12.1985	14.2333	18.7858	15.7895	12.326
811135	XM_034153491	PF3D7_1208200	cysteine repeat modular protein 3	protein_coding	XP_034009380.1	5.39264	3.57556	1.18046	3.38289		3.50233	3.55635e-25	2.03608e-24	3.01207	3.54248e-15	1.08788e-14	2.99039	0.28841	0.323093	4.32654	2.18069	3.76023	3.25911	2.1727	3.04665	4.32654	3.76023	3.25911	2.18069	2.1727	3.04665	1307	918	577	234	229	512	1.44993	0.992487	0.656987	0.254792	0.239472	0.561442	2.80393	1.87905	1.3429	0.368609	0.333486	0.778454
811136	XM_001350456	PF3D7_1208300	acyl carrier protein, mitochondrial, putative	protein_coding	XP_001350492.1	-18.6903	-12.903	-10.6319	-14.0751		5.82692	4.78271e-69	2.4014e-67	6.13261	5.33616e-57	1.03848e-55	6.72435	1.91486e-51	1.88151e-50	2.75735	6.76444	3.4711	4.26101	7.03567	7.60164	2.75735	3.4711	4.26101	6.76444	7.03567	7.60164	395	738	1223	7133	8498	13622	9.98546	18.1987	31.7963	177.808	202.767	341.174	19.3102	34.4551	64.9926	257.236	282.37	473.047
811137	XM_001350457	PF3D7_1208400	amino acid transporter, putative	protein_coding	XP_001350493.1	2.51132	2.41232	1.08294	2.0022		3.81064	1.58234e-09	3.92148e-09	3.88563	6.32372e-09	1.38652e-08	4.01714	0.5941	0.629984	4.39416	3.16567	4.44946	4.1543	3.26925	4.04604	4.39416	4.44946	4.1543	3.16567	3.26925	4.04604	1373	1525	1131	528	564	1094	3.50538	3.79682	2.96872	1.32776	1.35666	2.76602	6.77884	7.18844	6.06815	1.92088	1.88927	3.83515
811138	XM_001350458	PF3D7_1208500	conserved Plasmodium protein, unknown function	protein_coding	XP_001350494.1	-2.03266	-1.88847	-1.31033	-1.74382		4.27826	1.91531e-06	3.83598e-06	4.34636	1.71515e-05	3.02061e-05	4.61416	0.0646806	0.0785207	3.78424	4.75351	3.91338	4.47085	4.78491	4.84532	3.78424	3.91338	4.47085	4.75351	4.78491	4.84532	876	1029	1425	1720	1734	1956	1.99579	2.28391	3.33586	3.86041	3.72585	4.41296	3.85952	4.32407	6.8186	5.58488	5.18857	6.11869
811139	XM_001350459	PF3D7_1208600	mitochondrial import inner membrane translocase subunit TIM10, putative	protein_coding	XP_001350495.1	-4.06534	-4.8733	-3.86193	-4.26685		5.52541	6.16254e-21	2.87033e-20	5.98033	4.90893e-26	2.4574e-25	5.89116	9.16685e-20	2.88388e-19	4.2611	6.22671	4.49128	4.66671	6.72437	6.5734	4.2611	4.49128	4.66671	6.22671	6.72437	6.5734	1246	1572	1642	4893	6836	6643	65.4963	80.5938	88.7217	253.567	339.061	345.869	126.659	152.587	181.35	366.838	472.173	479.556
811140	XM_001350460	PF3D7_1208700	conserved protein, unknown function	protein_coding	XP_001350496.1	-3.40353	-2.41312	-4.91777	-3.57814		4.73273	4.16403e-16	1.49554e-15	4.74454	2.45261e-09	5.51728e-09	5.53402	4.69421e-26	1.87806e-25	3.70739	5.39439	4.0613	4.05719	5.28078	6.28458	3.70739	4.0613	4.05719	5.39439	5.28078	6.28458	827	1148	1053	2719	2472	5425	8.28275	11.2086	10.8329	26.8388	23.3556	53.7956	16.0175	21.221	22.1427	38.8279	32.5247	74.589
811141	XM_001350461	PF3D7_1208800	zinc finger protein, putative	protein_coding	XP_001350497.1	4.51894	4.88429	10.6479	6.6837		8.13307	2.5441e-24	1.40373e-23	7.94828	1.6994e-26	8.6974e-26	7.94576	6.43571e-52	6.44984e-51	8.84763	6.6826	8.68284	8.81932	6.40824	5.43727	8.84763	8.68284	8.81932	6.6826	6.40824	5.43727	31515	29987	30333	6736	5478	2984	106.658	98.9407	105.518	22.4638	17.484	9.99802	206.259	187.322	215.682	32.4986	24.348	13.8625
811142	XM_001350462	PF3D7_1208900	protein phosphatase PPM11, putative	protein_coding	XP_001350498.1	2.24767	2.69118	2.19113	2.37666		9.21325	1.72972e-08	4.00411e-08	9.57382	7.41422e-12	1.91397e-11	9.69189	4.59595e-08	8.66226e-08	9.68396	8.51771	10.1192	10.1507	8.69316	9.02056	9.68396	10.1192	10.1507	8.51771	8.69316	9.02056	56324	81281	76434	24204	26949	36541	156.012	219.493	217.614	66.0617	70.4073	100.208	301.702	415.561	444.809	95.572	98.0485	138.942
811144	XM_001350464	PF3D7_1209100	conserved Plasmodium protein, unknown function	protein_coding	XP_001350500.1	3.88366	3.39925	4.27322	3.85204		4.88256	3.00353e-19	1.29005e-18	4.89064	2.73401e-16	8.86216e-16	5.13689	4.69113e-22	1.62219e-21	5.58091	3.70774	5.54796	5.85763	3.85477	3.84139	5.58091	5.54796	5.85763	3.70774	3.85477	3.84139	3213	3349	3835	799	879	940	15.1063	15.3499	18.5357	3.69833	3.89736	4.37564	29.2131	29.0616	37.8875	5.35041	5.42742	6.06694
811146	XM_001350466	PF3D7_1209300	telomere repeat-binding zinc finger protein	protein_coding	XP_001350502.1	1.32001	1.26307	2.58499	1.72269		7.27995	0.0514602	0.0677634	7.42973	0.101013	0.125015	7.93525	5.1157e-11	1.10954e-10	7.47422	7.07626	7.5956	8.46737	7.26063	7.10365	7.47422	7.5956	8.46737	7.07626	7.26063	7.10365	12122	14075	23752	8870	9943	9625	33.1386	37.514	66.7453	23.8941	25.6394	26.0526	64.0846	71.0244	136.429	34.5677	35.7051	36.1226
811147	XM_001350467	PF3D7_1209400	cytosolic iron-sulfur protein assembly protein 1, putative	protein_coding	XP_001350503.1	-1.93039	-1.05628	-1.10437	-1.36368		5.48205	5.97239e-06	1.1485e-05	6.07644	0.703156	0.736912	6.68367	0.487017	0.524745	4.97659	5.90327	6.05762	6.62456	6.13545	6.7664	4.97659	6.05762	6.62456	5.90327	6.13545	6.7664	2090	4799	6573	3897	4523	7604	10.5324	23.5794	34.0491	19.3516	21.5008	37.9432	20.3679	44.6423	69.5974	27.9962	29.9417	52.6092
811148	XM_001350468,XM_024473385	PF3D7_1209500.1	cGMP-specific 3',5'-cyclic phosphodiesterase alpha	protein_coding	XP_001350504.2;XP_024329151.1	1.11231	2.60558	2.54016	2.08601		1.76355	0.550887	0.59625	2.30857	9.37263e-09	2.0302e-08	2.09463	4.06335e-08	7.67861e-08	2.1841	2.0657	3.01952	2.82627	1.89812	1.7644	2.1841	3.01952	2.82627	2.0657	1.89812	1.7644	243	520	410	211	178	169	1.01658	2.11933	1.76184	0.868977	0.702295	0.696883	1.9659	4.01247	3.60126	1.25716	0.978008	0.966247
811149	XM_001350469	PF3D7_1209600	porphobilinogen deaminase	protein_coding	XP_001350505.1	-1.12894	1.8561	1.00798	0.578381		-0.883685	0.678533	0.717396	-0.284761	0.0128291	0.0177013	0.621679	1	1	0.566905	0.626341	1.01816	1.33094	0.63374	1.32403	0.566905	1.01816	1.33094	0.626341	0.63374	1.32403	33	75	102	36	36	106	0.296171	0.663492	0.95439	0.324937	0.308268	0.956393	0.572746	1.25618	1.9508	0.470088	0.42929	1.32606
811150	XM_001350470	PF3D7_1209700	conserved protein, unknown function	protein_coding	XP_001350506.1	-9.23616	-8.06322	-9.12084	-8.80674		4.38277	3.4898e-42	4.30522e-41	4.54329	9.05979e-39	7.78925e-38	4.82733	5.75725e-43	4.1355e-42	2.34185	5.27061	2.61832	2.72291	5.40805	5.70348	2.34185	2.61832	2.72291	5.27061	5.40805	5.70348	279	376	377	2490	2706	3603	5.18044	6.81014	7.20392	45.6133	47.4325	66.3124	10.0181	12.8935	14.725	65.9891	66.054	91.9439
811151	XM_001350471	PF3D7_1209800	ATP synthase mitochondrial F1 complex assembly factor 1, putative	protein_coding	XP_001350507.1	-26.4558	-4.54625	-14.0014	-15.0012		0.537093	7.8672e-28	5.03842e-27	0.118291	5.05832e-10	1.18074e-09	1.55776	4.74169e-33	2.42444e-32	0.140259	1.90629	0.467584	0.471288	1.45769	2.68549	0.140259	0.467584	0.471288	1.90629	1.45769	2.68549	7	28	26	182	114	383	0.141634	0.570191	0.561355	3.75764	2.25074	7.96386	0.273896	1.07953	1.14743	5.43621	3.13435	11.0421
811152	XM_001350472	PF3D7_1209900	ABC transporter B family member 7, putative	protein_coding	XP_001350508.1	-5.549	-3.4626	-4.12653	-4.37938		4.33187	9.47675e-28	6.04609e-27	4.67032	1.83652e-16	6.00338e-16	5.25697	3.4089e-21	1.13804e-20	2.83608	5.13272	3.63247	3.99132	5.33928	5.96596	2.83608	3.63247	3.99132	5.13272	5.33928	5.96596	421	834	1003	2257	2577	4336	1.96225	3.79229	4.80958	10.3831	11.3469	20.0411	3.79467	7.17985	9.83092	15.0214	15.8015	27.7875
811153	XM_001350473	PF3D7_1210000	50S ribosomal protein L1, apicoplast, putative	protein_coding	XP_001350509.1	-2.38483	-2.00175	-1.71694	-2.03451		4.47388	5.41352e-09	1.29806e-08	4.95073	2.11876e-06	3.99186e-06	5.31536	0.000195941	0.000293589	3.81895	5.01233	4.43221	4.92068	5.3997	5.68052	3.81895	4.43221	4.92068	5.01233	5.3997	5.68052	899	1506	1971	2071	2690	3545	10.5602	17.2527	23.8047	23.9873	29.8223	41.2517	20.4218	32.6641	48.6574	34.7027	41.5302	57.1966
811154	XM_001350474	PF3D7_1210100	syntaxin, Qa-SNARE family	protein_coding	XP_001350510.1	-1.57896	-1.40197	-1.39299	-1.45797		4.25415	0.00201112	0.00312627	4.89376	0.0202585	0.0272922	5.18684	0.0221812	0.0282173	3.97964	4.60475	4.68544	4.97349	5.15676	5.43868	3.97964	4.68544	4.97349	4.60475	5.15676	5.43868	1013	1809	2047	1545	2263	2987	13.018	22.6596	27.0288	19.5606	27.4272	38.0046	25.1746	42.901	55.2477	28.2984	38.1949	52.6944
811155	XM_001350475	PF3D7_1210200	zinc finger protein, putative	protein_coding	XP_001350511.1	13.1967	17.3968	3.576	11.3898		2.57067	2.98702e-41	3.55399e-40	3.04126	5.53102e-51	7.98024e-50	2.66828	1.19783e-14	3.07008e-14	3.58296	0.872293	4.04347	3.44578	0.917362	1.91309	3.58296	4.04347	3.44578	0.872293	0.917362	1.91309	753	1133	666	55	58	195	3.00542	4.40779	2.7321	0.214064	0.214704	0.768595	5.81199	8.34518	5.58449	0.309688	0.298995	1.06568
811156	XM_001350476	PF3D7_1210300	conserved Plasmodium protein, unknown function	protein_coding	XP_001350512.1	-2.21187	-2.63075	-2.78924	-2.54395		4.96595	6.47149e-08	1.43967e-07	4.80828	6.27566e-11	1.5431e-10	4.83556	4.69337e-12	1.07605e-11	4.35356	5.45971	4.03747	4.00474	5.37754	5.42589	4.35356	4.03747	4.00474	5.45971	5.37754	5.42589	1333	1128	1013	2848	2648	2960	25.3676	20.926	19.8064	53.4126	47.5341	55.7768	49.0568	39.6187	40.4849	77.2724	66.1954	77.336
811157	XM_001350477	PF3D7_1210400	general transcription factor 3C polypeptide 5, putative	protein_coding	XP_001350513.1	3.78106	3.43017	4.95137	4.0542		8.4777	1.32433e-19	5.78717e-19	8.48133	3.36563e-17	1.14802e-16	8.31997	6.25909e-27	2.59298e-26	9.14159	7.22987	9.1147	9.05718	7.34272	6.76	9.14159	9.1147	9.05718	7.22987	7.34272	6.76	38653	40477	35782	9874	10529	7570	171.281	174.864	162.977	43.1108	44.0047	33.2108	331.228	331.065	333.129	62.3687	61.2805	46.0476
811158	XM_001350478	PF3D7_1210500	conserved Plasmodium protein, unknown function	protein_coding	XP_001350514.1	-2.27307	-1.62031	-2.31078	-2.06805		-0.209414	0.000932621	0.00149846	-0.871842	0.101615	0.125699	-0.866611	0.00564883	0.00760193	0.59504	1.1129	0.481778	0.391822	0.716782	0.785303	0.59504	0.481778	0.391822	1.1129	0.716782	0.785303	35	29	21	77	42	51	0.316323	0.256064	0.191802	0.686915	0.353909	0.45652	0.611716	0.484801	0.392049	0.993766	0.49285	0.632977
811160	XM_001350480	PF3D7_1210700	conserved Plasmodium protein, unknown function	protein_coding	XP_001350516.1	-1.29083	1.35048	-2.94425	-0.961531		2.75037	0.105499	0.13296	3.10782	0.0515737	0.066211	4.14607	1.14246e-12	2.69309e-12	2.7759	3.09603	3.44236	3.31618	3.05458	4.7753	2.7759	3.44236	3.31618	3.09603	3.05458	4.7753	401	722	603	500	477	1860	3.03985	5.33765	4.69378	3.73655	3.40555	13.9657	5.87857	10.1057	9.59422	5.40569	4.74252	19.3638
811161	XM_001350481	PF3D7_1210900	GPI mannosyltransferase 1	protein_coding	XP_001350517.2	-1.48398	1.06312	-1.9277	-0.782854		2.52451	0.0136003	0.019312	2.7474	0.708202	0.741736	3.32738	1.95753e-05	3.17261e-05	2.4878	2.97101	2.98007	2.97	2.90325	3.8256	2.4878	2.98007	2.97	2.97101	2.90325	3.8256	316	504	460	453	423	929	2.85364	4.44139	4.27009	4.02894	3.60533	8.31268	5.51846	8.40879	8.72819	5.82869	5.02074	11.5257
811162	XM_001350482	PF3D7_1211000	kinesin-7, putative	protein_coding	XP_001350518.1	1.65857	2.27617	1.74143	1.89206		3.95499	0.000727523	0.00118485	4.12346	4.40327e-08	9.20434e-08	4.45046	0.00016634	0.000250432	4.34426	3.66028	4.65367	4.84512	3.53828	4.08152	4.34426	4.65367	4.84512	3.66028	3.53828	4.08152	1324	1768	1867	771	693	1123	2.86689	3.73355	4.15727	1.6453	1.41568	2.40789	5.5441	7.06865	8.49757	2.38026	1.97147	3.33861
811164	XM_001350484	PF3D7_1211200	conserved Plasmodium protein, unknown function	protein_coding	XP_001350520.1	1.63619	1.15412	1.91518	1.5685		7.36164	0.00057381	0.000942138	7.20485	0.314311	0.35957	7.07198	6.04802e-06	1.00921e-05	7.68031	6.97443	7.31336	7.47373	7.10795	6.54365	7.68031	7.31336	7.47373	6.97443	7.10795	6.54365	13994	11561	11895	8261	8938	6506	30.5303	24.5902	26.6742	17.7595	18.3921	14.0528	59.0406	46.5561	54.5229	25.6928	25.6127	19.4846
811165	XM_001350485	PF3D7_1211300	DNA helicase MCM8, putative	protein_coding	XP_001350521.2	9.89302	16.6484	4.10859	10.2167		5.48497	7.52899e-47	1.15253e-45	5.79416	6.5077e-65	1.78553e-63	5.98971	2.15661e-21	7.25273e-21	6.36262	3.204	6.72262	6.68893	2.86432	4.69304	6.36262	6.72262	6.68893	3.204	2.86432	4.69304	5573	7652	6876	544	410	1753	19.6052	26.2477	24.8664	1.88312	1.35852	6.10338	37.9132	49.6942	50.8277	2.72433	1.89186	8.4625
811167	XM_001350487	PF3D7_1211500	mitochondrial ribosomal protein S18 precursor, putative	protein_coding	XP_001350523.1	1.59037	1.64863	2.00519	1.74806		6.27	0.00123927	0.00196475	6.40545	0.000498866	0.000782263	6.42682	1.40921e-06	2.44831e-06	6.58078	5.92028	6.73453	6.85517	6.022	5.86389	6.58078	6.73453	6.85517	5.92028	6.022	5.86389	6494	7716	7724	3944	4176	4035	66.8977	77.4878	81.7768	40.035	40.5714	41.1443	129.369	146.706	167.154	57.9189	56.4992	57.0476
811168	XM_001350488	PF3D7_1211600	lysine-specific histone demethylase 1, putative	protein_coding	XP_001350524.1	-1.52473	-1.9277	-1.02558	-1.49267		8.50604	0.00305903	0.00467989	8.25661	4.57157e-06	8.38956e-06	8.14837	0.859055	0.877225	8.1748	8.78164	7.71362	8.13502	8.6572	8.17134	8.1748	7.71362	8.13502	8.78164	8.6572	8.17134	19743	15281	18851	29076	26284	20252	26.6405	20.1027	26.1466	38.6618	33.4535	27.0567	51.5184	38.06	53.4444	55.9323	46.587	37.5148
811169	XM_001350489	PF3D7_1211700	DNA replication licensing factor MCM5, putative	protein_coding	XP_001350525.1	1.10525	1.52728	-1.91306	0.239824		5.87378	0.486401	0.534285	6.24252	0.0031786	0.00465434	7.39496	6.12981e-06	1.02184e-05	5.96668	5.82473	6.53097	6.86459	5.92819	7.79456	5.96668	6.53097	6.86459	5.82473	5.92819	7.79456	4219	6691	7775	3687	3909	15581	22.2133	34.3476	42.0825	19.1304	19.4138	81.2331	42.957	65.0296	86.0179	27.6761	27.0355	112.632
811170	XM_001350490	PF3D7_1211800	polyubiquitin	protein_coding	XP_001350526.1	1.33619	1.25004	-1.10899	0.492411		9.02059	0.0413414	0.0552645	9.22788	0.11586	0.142059	9.46213	0.46567	0.503473	9.2169	8.79959	9.38199	9.38767	9.06056	9.53671	9.2169	9.38199	9.38767	8.79959	9.06056	9.53671	40728	48731	45011	29441	34784	52289	426.145	497.091	484.077	303.544	343.281	541.681	824.094	941.131	989.467	439.14	478.049	751.055
811171	XM_024473386	PF3D7_1211900	non-SERCA-type Ca2+ -transporting P-ATPase	protein_coding	XP_024329152.1	1.49097	1.7218	1.78636	1.66638		9.92829	0.0049647	0.00741015	10.0383	0.000138151	0.000226907	9.80339	4.78699e-05	7.51109e-05	10.189	9.61338	10.3787	10.1632	9.59552	9.32721	10.189	10.3787	10.1632	9.61338	9.59552	9.32721	79963	97310	77101	51802	50428	45212	252.655	299.753	250.399	161.285	150.285	141.434	488.594	567.516	511.824	233.332	209.285	196.103
811172	XM_001350492	PF3D7_1212000	glutathione peroxidase-like thioredoxin peroxidase	protein_coding	XP_001350528.1	-2.56621	-2.4885	-3.75313	-2.93594		5.52312	1.24763e-10	3.28148e-10	5.78604	4.10247e-10	9.65706e-10	6.37853	3.55731e-19	1.09848e-18	4.74275	6.06918	5.02774	5.16969	6.31637	7.04813	4.74275	5.02774	5.16969	6.06918	6.31637	7.04813	1767	2313	2355	4380	5136	9259	34.2702	43.7368	46.9543	83.7304	93.9843	177.867	66.273	82.8059	95.976	121.133	130.881	246.618
811173	XM_001350493	PF3D7_1212100	peripheral plastid protein 1, putative	protein_coding	XP_001350529.1	-3.03945	-3.04804	-3.41809	-3.16853		5.09105	6.48819e-14	2.08028e-13	5.39228	4.29878e-14	1.24047e-13	5.59751	1.03733e-16	2.88395e-16	4.15879	5.70746	4.44222	4.51746	6.00489	6.24546	4.15879	4.44222	4.51746	5.70746	6.00489	6.24546	1156	1517	1474	3394	4126	5278	8.26484	10.5702	10.8267	23.9128	27.8205	37.3631	15.9828	20.0123	22.1302	34.5948	38.7425	51.805
811174	XM_001350494	PF3D7_1212200	conserved protein, unknown function	protein_coding	XP_001350530.1	-6.64147	-3.79719	-3.47032	-4.63633		4.07567	4.47863e-32	3.48639e-31	4.41746	2.18916e-18	7.87939e-18	4.93817	8.45501e-17	2.35848e-16	2.4343	4.91964	3.30742	3.87779	5.121	5.60138	2.4343	3.30742	3.87779	4.91964	5.121	5.60138	302	651	922	1938	2206	3352	1.63582	3.44328	5.1446	10.368	11.2992	18.0208	3.16341	6.51908	10.5157	14.9995	15.7351	24.9863
811175	XM_001350495	PF3D7_1212300	WD repeat-containing protein, putative	protein_coding	XP_001350531.2	-3.09433	-3.05832	-3.47223	-3.20829		4.90587	3.1785e-14	1.03901e-13	5.02145	4.82278e-14	1.3869e-13	5.92145	3.57178e-17	1.00923e-16	3.96624	5.53212	4.08706	4.81192	5.64161	6.57081	3.96624	4.08706	4.81192	5.53212	5.64161	6.57081	1003	1170	1823	2998	3193	6631	3.20058	3.6388	5.98199	9.43101	9.61289	20.9566	6.18939	6.88926	12.2274	13.6439	13.3868	29.0569
811176	XM_001350496	PF3D7_1212400	tetratricopeptide repeat protein, putative	protein_coding	XP_001350532.1	1.55643	1.88368	1.23446	1.55819		4.15922	0.00284909	0.00437069	4.5407	1.73221e-05	3.04959e-05	5.24254	0.145446	0.169243	4.50581	3.90242	4.97102	5.41953	4.09748	5.12352	4.50581	4.97102	5.41953	3.90242	4.09748	5.12352	1489	2221	2813	924	1052	2387	17.4457	25.3753	33.8873	10.6638	11.6277	27.6961	33.7371	48.0425	69.2666	15.4274	16.1926	38.4014
811177	XM_001350497	PF3D7_1212500	glycerol-3-phosphate 1-O-acyltransferase	protein_coding	XP_001350533.1	3.64673	4.31235	3.88474	3.94794		8.17301	1.11818e-18	4.64381e-18	8.37949	4.69169e-23	2.07734e-22	8.14562	2.79356e-20	8.99133e-20	8.82641	6.96818	9.08112	8.81823	6.98142	6.86959	8.82641	9.08112	8.81823	6.96818	6.98142	6.86959	31054	39544	30310	8225	8182	8173	212.533	263.853	213.22	55.4648	52.8167	55.38	411.004	499.547	435.828	80.2413	73.5519	76.7859
811178	XM_001350498	PF3D7_1212700	eukaryotic translation initiation factor 3 subunit A, putative	protein_coding	XP_001350534.1	1.12309	-1.20959	1.56526	0.492923		12.141	0.41253	0.460496	12.0049	0.179421	0.213528	11.9117	0.00162948	0.00229049	12.2226	12.0551	11.8615	12.1993	12.136	11.5531	12.2226	11.8615	12.1993	12.0551	12.136	11.5531	327586	272111	316422	281732	293685	211759	950.185	769.474	943.377	805.244	803.48	608.123	1837.5	1456.83	1928.29	1164.95	1118.92	843.179
811179	XM_001350499	PF3D7_1212800	succinate dehydrogenase [ubiquinone] iron-sulfur subunit, mitochondrial	protein_coding	XP_001350535.1	4.45433	6.46018	2.35575	4.42342		6.36967	1.22958e-23	6.54691e-23	6.59953	1.23064e-34	8.86523e-34	6.18752	3.57185e-09	7.11394e-09	7.08756	4.96847	7.39987	6.69059	4.75412	5.47318	7.08756	7.39987	6.69059	4.96847	4.75412	5.47318	9256	12280	6884	2007	1696	3061	114.894	148.6	87.8251	24.5411	19.8551	37.6106	222.186	281.342	179.517	35.5037	27.65	52.1481
811180	XM_001350500	PF3D7_1212900	bromodomain protein 2, putative	protein_coding	XP_001350536.1	2.22864	2.34928	3.77226	2.78339		8.55578	2.47202e-08	5.65468e-08	8.52408	2.99793e-09	6.70494e-09	8.5646	1.49095e-19	4.66711e-19	9.02367	7.87091	9.0151	9.22768	7.78663	7.31889	9.02367	9.0151	9.22768	7.87091	7.78663	7.31889	35614	37772	40279	15435	14346	11185	130.712	135.157	151.954	55.8229	49.6624	40.6426	252.775	255.89	310.598	80.7595	69.1593	56.352
811181	XM_001350501	PF3D7_1213200	mediator of RNA polymerase II transcription subunit 18, putative	protein_coding	XP_001350537.1	-19.9547	-10.8394	-15.2169	-15.337		3.95214	5.2748e-62	1.71979e-60	3.7677	9.24518e-45	1.03385e-43	4.15051	8.0026e-56	9.07022e-55	1.30638	4.92753	1.72105	1.671	4.69561	5.09865	1.30638	1.72105	1.671	4.92753	4.69561	5.09865	101	168	147	1949	1626	2345	1.43893	2.34281	2.15493	27.5105	21.9654	33.2548	2.78266	4.4356	4.40473	39.7996	30.5887	46.1086
811185	XM_001350505	PF3D7_1213600	dynein light chain 1, putative	protein_coding	XP_001350541.1	-3.73509	-2.16002	-3.81034	-3.23515		3.69044	3.63581e-17	1.38614e-16	4.20886	2.4929e-07	4.98582e-07	5.12291	4.02391e-19	1.23875e-18	2.6872	4.41456	3.66549	3.95169	4.71426	5.81128	2.6872	3.66549	3.95169	4.41456	4.71426	5.81128	373	855	974	1346	1648	3888	15.8491	35.4214	42.5428	56.3884	66.0891	163.659	30.6496	67.0626	86.9588	81.5775	92.035	226.917
811188	XM_001350508	PF3D7_1213900	conserved Plasmodium protein, unknown function	protein_coding	XP_001350544.2	4.00056	4.21422	6.01033	4.7417		8.67244	4.5326e-21	2.13291e-20	8.67173	1.88622e-22	8.1856e-22	8.57119	9.15546e-33	4.64809e-32	9.35265	7.35904	9.3666	9.35128	7.29833	6.77484	9.35265	9.3666	9.35128	7.35904	7.29833	6.77484	44753	48213	43888	10805	10208	7649	157.185	165.09	158.442	37.3926	33.8174	26.5961	303.971	312.561	323.859	54.0962	47.0937	36.8762
811189	XM_001350509	PF3D7_1214000	conserved protein, unknown function	protein_coding	XP_001350545.1	-15.6927	-33.4113	-51.1333	-33.4124		2.02026	1.88884e-39	2.04393e-38	1.83679	1.16077e-48	1.54594e-47	3.68515	5.1773e-81	1.71021e-79	0.566905	3.10112	0.269114	0.575663	2.98369	4.70956	0.566905	0.269114	0.575663	3.10112	2.98369	4.70956	33	15	33	502	451	1774	0.876554	0.387852	0.901809	13.4494	11.5528	47.7361	1.69511	0.734312	1.84332	19.4573	16.0884	66.1874
811190	XM_001350510	PF3D7_1214100	GPI ethanolamine phosphate transferase 3, putative	protein_coding	XP_001350546.2	-1.02242	2.08259	-3.56006	-0.833298		3.94751	0.886234	0.904243	4.16288	9.11454e-07	1.76355e-06	4.99928	1.99912e-17	5.71618e-17	4.02041	4.05045	4.65288	3.90809	3.65518	5.66931	4.02041	4.65288	3.90809	4.05045	3.65518	5.66931	1044	1767	943	1031	757	3517	3.03419	5.01057	2.81926	2.95379	2.07707	10.1271	5.86763	9.4864	5.76264	4.27327	2.8925	14.0415
811191	XM_001350511	PF3D7_1214200	histone-lysine N-methyltransferase, putative	protein_coding	XP_001350547.1	-3.54133	-5.01721	-8.29769	-5.61874		3.70913	4.99211e-16	1.78274e-15	3.90626	1.55347e-24	7.26253e-24	4.33714	6.46092e-39	4.09599e-38	2.75423	4.4166	2.57925	2.41656	4.69902	5.2101	2.75423	2.57925	2.41656	4.4166	4.69902	5.2101	394	364	292	1348	1630	2539	8.77637	7.91852	6.6947	29.6489	34.3161	56.1309	16.972	14.992	13.6842	42.8933	47.7882	77.8269
811193	XM_024473388	PF3D7_1214500	conserved Plasmodium protein, unknown function	protein_coding	XP_024329154.1	-3.03129	-3.24606	-6.9265	-4.40128		2.20652	7.01909e-11	1.88868e-10	1.90225	1.85858e-11	4.71547e-11	2.36814	1.24524e-26	5.09149e-26	1.71169	2.98209	1.45938	1.19709	2.74079	3.31689	1.71169	1.45938	1.19709	2.98209	2.74079	3.31689	156	128	87	457	371	632	3.3337	2.66392	1.90639	9.60886	7.47418	13.3547	6.44684	5.04354	3.89671	13.9012	10.4085	18.5167
811195	XM_001350515	PF3D7_1214700	conserved protein, unknown function	protein_coding	XP_001350551.1	2.17569	1.98822	1.82408	1.996		4.31895	1.88584e-07	4.04133e-07	4.33488	3.56926e-06	6.61056e-06	4.43567	4.60705e-05	7.25141e-05	4.823	3.76013	4.79749	4.85404	3.8563	4.02733	4.823	4.79749	4.85404	3.76013	3.8563	4.02733	1872	1961	1879	831	880	1079	48.2669	49.2877	49.7909	21.1127	21.391	27.5459	93.3403	93.3154	101.774	30.5439	29.7888	38.1932
811196	XM_001350516	PF3D7_1214800	conserved Plasmodium protein, unknown function	protein_coding	XP_001350552.1	-1.05023	2.03599	-1.26569	-0.0933089		0.0858982	0.896494	0.913598	-0.238004	0.00379978	0.00551566	-0.226541	0.33124	0.367143	1.00464	1.0406	1.06605	0.789199	0.619422	0.942645	1.00464	1.06605	0.789199	1.0406	0.619422	0.942645	69	80	49	70	35	65	2.48701	2.81198	1.80996	2.47164	1.19913	2.32238	4.80947	5.32387	3.69961	3.57573	1.66989	3.22004
811197	XM_001350517	PF3D7_1214900	conserved protein, unknown function	protein_coding	XP_001350553.1	-1.70066	1.00704	-1.24314	-0.645588		5.11005	0.000264331	0.00044627	5.62644	0.962713	0.970444	5.97485	0.129411	0.151321	4.73091	5.47448	5.65947	5.83415	5.64956	6.1432	4.73091	5.65947	5.83415	5.47448	5.64956	6.1432	1752	3624	3772	2878	3211	4912	28.4529	57.3915	62.9913	46.0778	49.1987	79.0165	55.0233	108.658	128.756	66.6611	68.5136	109.558
811198	XM_001350518	PF3D7_1215000	thioredoxin peroxidase 2	protein_coding	XP_001350554.1	2.65654	2.62272	-2.20548	1.0246		1.60536	6.12916e-08	1.36776e-07	1.73973	5.20352e-08	1.08186e-07	2.67612	8.91984e-07	1.56541e-06	2.42649	1.40383	2.53229	2.31251	1.49737	3.28575	2.42649	2.53229	2.31251	1.40383	1.49737	3.28575	300	350	267	109	119	617	5.52196	6.27202	5.0405	1.96489	2.05763	11.2463	10.6786	11.8747	10.3029	2.84263	2.86543	15.5933
811200	XM_001350520	PF3D7_1215200	peptidyl-prolyl cis-trans isomerase	protein_coding	XP_001350556.1	2.49693	3.05596	-1.86888	1.228		2.82974	1.14991e-08	2.69672e-08	3.07524	2.49287e-12	6.58081e-12	3.41522	4.34291e-05	6.84639e-05	3.47355	2.33547	3.77039	3.07294	2.36089	3.89328	3.47355	3.77039	3.07294	2.33547	2.36089	3.89328	693	925	499	268	270	977	9.8496	12.8164	7.28113	3.74276	3.61338	13.7475	19.0475	24.265	14.8828	5.41468	5.03196	19.0612
811201	XM_001350521	PF3D7_1215300	10 kDa chaperonin	protein_coding	XP_001350557.2	-6.64886	-6.91968	-6.79616	-6.78823		6.5754	1.48517e-35	1.35582e-34	7.00485	5.43987e-37	4.34238e-36	7.19503	1.95739e-36	1.14546e-35	4.69642	7.38156	5.06298	5.26977	7.81636	8.00229	4.69642	5.06298	5.26977	7.38156	7.81636	8.00229	1709	2372	2529	10976	14646	18005	65.68	88.8576	99.865	415.641	530.912	685.104	127.014	168.232	204.127	601.311	739.342	949.915
811202	XM_001350522	PF3D7_1215400	conserved Plasmodium protein, unknown function	protein_coding	XP_001350558.1	-2.13669	-1.27035	-1.18603	-1.53102		3.56195	6.88668e-07	1.42355e-06	3.97426	0.107594	0.132539	4.55751	0.244311	0.276032	3.08947	4.09192	3.88962	4.49291	4.21402	4.72898	3.08947	3.88962	4.49291	4.09192	4.21402	4.72898	515	1011	1448	1063	1146	1799	3.3298	6.3844	9.63828	6.78524	6.99769	11.5383	6.43929	12.0875	19.7009	9.81625	9.7449	15.9982
811203	XM_001350523	PF3D7_1215600	conserved protein, unknown function	protein_coding	XP_001350559.1	-28.3705	-24.1621	-18.5558	-23.6961		1.60859	7.36421e-43	9.38469e-42	1.18421	1.67277e-36	1.29637e-35	2.40088	2.13814e-46	1.74279e-45	0.268082	2.77488	0.236003	0.618183	2.41577	3.45393	0.268082	0.236003	0.618183	2.77488	2.41577	3.45393	14	13	36	387	283	702	0.379829	0.344579	1.02541	10.7944	7.54555	19.6762	0.734527	0.652384	2.09598	15.6164	10.5079	27.2816
811206	XM_001350526	PF3D7_1215900	serpentine receptor, putative	protein_coding	XP_001350562.1	1.9906	2.154	1.52054	1.88838		4.52196	3.14533e-06	6.22004e-06	4.57506	2.08626e-07	4.1934e-07	4.54254	0.00427816	0.00581344	4.97927	4.03059	5.06652	4.86217	4.00826	4.28313	4.97927	5.06652	4.86217	4.03059	4.00826	4.28313	2094	2378	1890	1016	985	1302	12.7557	14.1201	11.8314	6.09886	5.66001	7.85311	24.6674	26.7332	24.1837	8.82327	7.88206	10.8886
811208	XM_001350528	PF3D7_1216100	conserved protein, unknown function	protein_coding	XP_001350564.1	-1.03319	-1.03401	-4.16482	-2.07734		2.867	0.843807	0.865527	2.85137	0.835509	0.859997	3.25006	7.78452e-19	2.3617e-18	3.02631	3.06773	3.01221	2.22351	3.05458	4.02608	3.02631	3.01221	2.22351	3.06773	3.05458	4.02608	490	517	247	489	477	1078	6.66071	6.85133	3.43855	6.54313	6.10463	14.5053	12.8807	12.9715	7.02849	9.466	8.50123	20.112
811209	XM_001350529	PF3D7_1216200	glycerol-3-phosphate dehydrogenase [NAD(+)], putative	protein_coding	XP_001350565.1	-3.96771	-3.87149	-3.4551	-3.76477		8.79591	7.32148e-21	3.39438e-20	9.04889	3.07871e-20	1.2011e-19	8.91884	2.16057e-17	6.16727e-17	7.49128	9.47359	7.77109	7.76991	9.71908	9.55394	7.49128	7.77109	7.76991	9.47359	9.71908	9.55394	12267	15905	14621	47012	54943	52918	133.229	168.414	163.221	503.146	562.86	569.053	257.643	318.855	333.629	727.905	783.833	789.006
811210	XM_001350530	PF3D7_1216300	signal recognition particle subunit SRP19	protein_coding	XP_001350566.1	2.10773	1.7088	2.16162	1.99272		6.46985	2.44309e-07	5.19118e-07	6.33923	0.000194054	0.000314812	6.17595	1.01262e-07	1.8665e-07	6.92112	5.85854	6.68804	6.64141	5.92492	5.54595	6.92112	6.68804	6.64141	5.85854	5.92492	5.54595	8240	7469	6651	3776	3900	3223	215.242	190.204	178.589	97.1826	96.0798	83.3559	416.243	360.109	365.041	140.595	133.8	115.575
811211	XM_001350531	PF3D7_1216400	conserved Plasmodium membrane protein, unknown function	protein_coding	XP_001350567.2	1.33891	1.19803	1.55877	1.36524		5.52025	0.0431071	0.0574266	5.17188	0.212293	0.249456	4.82013	0.00235399	0.00325873	5.74174	5.32977	5.3314	5.14506	5.0778	4.52721	5.74174	5.3314	5.14506	5.32977	5.0778	4.52721	3600	2872	2314	2597	2139	1555	15.6054	12.138	10.3107	11.0914	8.74465	6.67182	30.1782	22.9805	21.0753	16.0459	12.1777	9.25066
811212	XM_001350532	PF3D7_1216500	male development gene 1	protein_coding	XP_001350568.1	3.74509	4.39467	3.58023	3.90666		-1.2244	0.000148835	0.000256715	-1.81349	0.000857787	0.00131872	-0.865708	2.32146e-05	3.73233e-05	0.702395	0.221709	0.495833	0.861774	0.126881	0.295095	0.702395	0.495833	0.861774	0.221709	0.126881	0.295095	43	30	55	11	6	16	0.767061	0.522586	1.0004	0.18769	0.088273	0.278328	1.48337	0.9894	2.04484	0.271533	0.122928	0.385909
811214	XM_001350534	PF3D7_1216700	perforin-like protein 2	protein_coding	XP_001350570.1	1.04006	-1.05593	-5.14058	-1.71882		-0.665368	1	1	-0.397036	0.871359	0.890695	0.707854	1.2151e-13	2.97612e-13	0.689405	0.668073	0.774755	0.604149	0.807985	1.88011	0.689405	0.774755	0.604149	0.668073	0.807985	1.88011	42	52	35	39	49	189	0.155297	0.186631	0.130689	0.140632	0.171728	0.694172	0.300319	0.353345	0.267133	0.203454	0.239147	0.962488
811215	XM_001350535	PF3D7_1216900	DNA-binding chaperone, putative	protein_coding	XP_001350571.1	-1.43225	-1.6364	-1.16538	-1.41134		10.8129	0.0114323	0.0163911	10.7383	0.000541558	0.000846301	10.2852	0.28032	0.314381	10.5316	11.0496	10.3408	10.1718	11.0509	10.3924	10.5316	10.3408	10.1718	11.0496	11.0509	10.3924	101411	94787	77560	140291	138400	94682	431.211	392.93	338.98	587.817	555.071	398.601	833.891	743.927	692.886	850.399	772.986	552.672
811216	XM_001350536	PF3D7_1217000	conserved protein, unknown function	protein_coding	XP_001350572.1	-2.44546	-2.18571	-2.58347	-2.40488		2.51296	4.69975e-08	1.05818e-07	2.41618	1.73395e-06	3.28658e-06	2.77592	3.29732e-09	6.58023e-09	2.10315	3.18016	2.11628	2.26424	3.05192	3.43702	2.10315	2.11628	2.26424	3.18016	3.05192	3.43702	226	244	256	534	476	693	6.28952	6.64084	7.34971	14.6941	12.54	19.1736	12.1629	12.573	15.023	21.2581	17.4631	26.5847
811217	XM_001350537,XM_024473389	PF3D7_1217100.1	meiotic recombination protein SPO11, putative	protein_coding	XP_001350573.2;XP_024329155.1	-1.53627	-1.75742	-2.57699	-1.95689		1.82523	0.0126334	0.0180154	2.19151	0.000615465	0.000957326	2.32279	1.34177e-08	2.60017e-08	1.91509	2.39467	2.10257	1.9179	2.76375	3.02921	1.91509	2.10257	1.9179	2.39467	2.76375	3.02921	190	241	187	282	378	505	2.31529	2.92917	2.34982	3.5076	4.58808	6.45976	4.47739	5.54573	4.80311	5.07447	6.3893	8.95663
811218	XM_001350538	PF3D7_1217200	multiple RNA-binding domain-containing protein 1, putative	protein_coding	XP_001350574.2	1.94798	1.62451	2.9706	2.18103		9.77459	3.12501e-06	6.1823e-06	9.68882	0.000657014	0.00101943	9.63428	6.17955e-14	1.5383e-13	10.178	9.21724	9.99813	10.2168	9.299	8.64848	10.178	9.99813	10.2168	9.21724	9.299	8.64848	79356	74732	80022	39348	41047	28218	283.197	260.006	293.534	138.368	138.168	99.7008	547.657	492.264	599.991	200.178	192.411	138.238
811219	XM_001350539	PF3D7_1217300	GTP-binding protein EngA	protein_coding	XP_001350575.2	1.5316	1.49499	1.74675	1.59111		7.98485	0.00278766	0.00428168	7.67036	0.0048062	0.00691459	7.39649	9.75424e-05	0.000149241	8.26437	7.65182	7.93714	7.74993	7.35991	6.95025	8.26437	7.93714	7.74993	7.65182	7.35991	6.95025	21012	17854	14419	13251	10656	8647	87.3014	72.3197	61.5766	54.2496	41.7569	35.5689	168.827	136.921	125.864	78.4833	58.1501	49.3172
811220	XM_001350540	PF3D7_1217400	conserved protein, unknown function	protein_coding	XP_001350576.1	1.69299	3.32887	8.77843	4.60009		7.75065	0.000229713	0.000389659	7.59504	1.96407e-16	6.40778e-16	6.6334	9.34071e-45	7.19321e-44	8.08613	7.33022	8.22065	7.4855	6.49682	4.41273	8.08613	8.22065	7.4855	7.33022	6.49682	4.41273	18562	21747	11993	10590	5829	1431	86.7702	99.1089	57.6239	48.7804	25.6997	6.61948	167.799	187.641	117.785	70.5709	35.7891	9.17808
811222	XM_001350542	PF3D7_1217600	anaphase-promoting complex subunit 10, putative	protein_coding	XP_001350578.1	5.28564	9.17681	9.69521	8.05255		2.61163	5.12868e-22	2.54206e-21	2.72199	1.33626e-34	9.61228e-34	1.42601	9.82072e-27	4.03188e-26	3.48863	1.55236	3.68095	2.54333	1.19347	0.581581	3.48863	3.68095	2.54333	1.55236	1.19347	0.581581	701	865	325	128	84	35	9.3616	11.2615	4.45731	1.67291	1.05416	0.461788	18.1038	21.3211	9.11087	2.42022	1.46801	0.640282
811223	XM_001350543	PF3D7_1217700	conserved Plasmodium protein, unknown function	protein_coding	XP_001350579.1	2.32939	2.1007	2.51504	2.31504		8.13912	4.34585e-09	1.04755e-08	8.15115	2.34107e-07	4.69243e-07	8.04152	1.70845e-10	3.61489e-10	8.62731	7.41219	8.59299	8.56224	7.52622	7.23742	8.62731	8.59299	8.56224	7.41219	7.52622	7.23742	27042	28172	25371	11213	11966	10567	207.459	210.703	200.06	84.762	86.5807	80.2561	401.192	398.92	408.927	122.626	120.571	111.277
811224	XM_001350544	PF3D7_1217800	diphthamide biosynthesis protein 3, putative	protein_coding	XP_001350580.1	2.10275	2.09879	2.12005	2.1072		5.21225	3.65869e-07	7.69597e-07	5.23415	3.8552e-07	7.61486e-07	5.13443	2.76642e-07	4.98214e-07	5.67823	4.63663	5.69874	5.60582	4.65933	4.55447	5.67823	5.69874	5.60582	4.63663	4.65933	4.55447	3442	3726	3210	1581	1584	1586	169.811	179.229	162.768	76.8692	73.717	77.4376	328.386	339.331	332.703	111.207	102.658	107.369
811225	XM_001350545	PF3D7_1217900	uncharacterized protein	protein_coding	XP_001350581.1	1.49969	1.93257	1.68885	1.70704		5.04376	0.00532283	0.00790942	5.22481	6.16227e-06	1.12349e-05	5.10888	0.000315422	0.000464846	5.34138	4.77436	5.65086	5.46974	4.72683	4.73591	5.34138	5.65086	5.46974	4.77436	4.72683	4.73591	2711	3602	2915	1746	1663	1808	22.3811	28.9945	24.7431	14.2007	12.9525	14.7751	43.2813	54.8946	50.5755	20.5443	18.0375	20.4861
811226	XM_001350546	PF3D7_1218000	thrombospondin-related apical membrane protein	protein_coding	XP_001350582.1	7.43723	13.2213	5.50044	8.71964		3.3187	1.4805e-32	1.18558e-31	3.48108	8.66579e-48	1.09599e-46	3.35303	1.68763e-25	6.58398e-25	4.21199	1.74666	4.43859	4.18997	1.35773	2.04788	4.21199	4.43859	4.18997	1.74666	1.35773	2.04788	1202	1513	1161	156	102	221	13.6088	16.6919	13.5082	1.7335	1.08918	2.47674	26.3171	31.6025	27.6111	2.50786	1.51678	3.43407
811227	XM_024473390	PF3D7_1218100	conserved Plasmodium protein, unknown function	protein_coding	XP_024329156.1	3.73421	2.88599	-1.0667	1.85117		-0.107721	2.72334e-07	5.77933e-07	-0.966581	0.000704966	0.00109181	-0.859097	0.919675	0.932489	1.27194	0.462085	0.774755	0.589976	0.316317	0.622034	1.27194	0.774755	0.589976	0.462085	0.316317	0.622034	97	52	34	25	16	38	0.829863	0.428386	0.299454	0.206038	0.128091	0.320543	1.60482	0.811053	0.612093	0.298077	0.178378	0.444442
811228	XM_001350548	PF3D7_1218200	conserved Plasmodium protein, unknown function	protein_coding	XP_001350584.1	-1.0694	-1.15481	-1.28268	-1.16896		7.2543	0.637738	0.678982	7.03684	0.31262	0.357799	6.89567	0.0810927	0.097385	7.21455	7.31073	6.94076	6.71834	7.14684	7.07449	7.21455	6.94076	6.71834	7.31073	7.14684	7.07449	10114	8913	7019	10447	9184	9431	18.9338	16.2663	13.5049	19.271	16.2157	17.4799	36.6149	30.7966	27.6043	27.8796	22.5817	24.2364
811229	XM_001350549	PF3D7_1218300	AP-2 complex subunit mu, putative	protein_coding	XP_001350585.1	3.47115	3.36822	2.35468	3.06468		7.09375	2.24079e-17	8.65463e-17	7.05666	1.17476e-16	3.88824e-16	7.01589	3.11037e-09	6.21702e-09	7.73497	5.95616	7.68821	7.51288	5.95267	6.28799	7.73497	7.68821	7.51288	5.95616	5.95267	6.28799	14537	15013	12224	4045	3977	5438	93.4109	94.0492	80.7368	25.6081	24.1019	34.596	180.641	178.061	165.028	37.0474	33.5641	47.9683
811231	XM_001350551	PF3D7_1218500	dynamin-like protein, putative	protein_coding	XP_001350587.1	4.39082	5.1753	5.70267	5.0896		8.38973	1.5089e-23	8.00021e-23	8.20392	3.34652e-28	1.85258e-27	8.10975	4.18664e-31	1.99441e-30	9.09621	6.97062	8.95178	8.8796	6.59223	6.38227	9.09621	8.95178	8.8796	6.97062	6.59223	6.38227	37454	36147	31630	8239	6232	5810	140.963	132.629	122.358	30.552	22.1218	21.6466	272.599	251.103	250.103	44.1998	30.8066	30.0136
811233	XM_001350553	PF3D7_1218700	conserved Plasmodium protein, unknown function	protein_coding	XP_001350589.1	3.77499	7.91183	10.2761	7.32097		1.8924	1.2129e-13	3.82776e-13	1.8468	3.46556e-26	1.75586e-25	1.13224	2.61089e-25	1.01152e-24	2.76974	1.34502	2.87107	2.30819	0.845373	0.467806	2.76974	2.87107	2.30819	1.34502	0.845373	0.467806	399	462	266	102	52	27	3.20559	3.61935	2.19156	0.806881	0.3938	0.210649	6.19908	6.85243	4.47961	1.16732	0.548402	0.29207
811235	XM_001350555	PF3D7_1218800	secreted ookinete protein, putative	protein_coding	XP_001350591.2	-1.11052	1.87485	1.62745	0.79726		2.41263	0.52835	0.574706	2.38737	0.000124534	0.000205214	2.33373	0.00282782	0.00389533	2.5892	2.71641	2.95993	2.85025	2.20662	2.26779	2.5892	2.95993	2.85025	2.71641	2.20662	2.26779	344	496	418	369	236	269	3.9192	5.5117	4.90203	4.14618	2.53992	3.03117	7.57908	10.4352	10.0199	5.9983	3.53707	4.2028
811236	XM_001350556	PF3D7_1218900	WD repeat-containing protein, putative	protein_coding	XP_001350592.1	-1.77675	-1.60431	-1.30758	-1.56288		5.30593	7.62878e-05	0.000135255	5.57266	0.00106863	0.00163088	5.78933	0.062208	0.075776	4.88128	5.689	5.22995	5.61197	5.89737	5.99192	4.88128	5.22995	5.61197	5.689	5.89737	5.99192	1952	2672	3224	3350	3825	4416	10.8657	14.4978	18.4463	18.3751	20.0828	24.3349	21.0126	27.4484	37.7047	26.5834	27.9671	33.741
811237	XM_001350557	PF3D7_1219000	formin 2	protein_coding	XP_001350593.1	4.30166	3.76882	7.88514	5.31854		9.49608	4.85162e-23	2.5296e-22	9.37519	1.47414e-19	5.60732e-19	9.74013	1.20764e-41	8.40394e-41	10.1957	8.09485	10.037	10.5688	8.12664	7.59616	10.1957	10.037	10.5688	8.09485	8.12664	7.59616	80334	76773	102148	18038	18176	13570	107.931	100.558	141.062	23.8799	23.033	18.0506	208.72	190.384	288.336	34.5472	32.0754	25.0277
811238	XM_001350558	PF3D7_1219100	clathrin heavy chain, putative	protein_coding	XP_001350594.1	1.65744	1.37465	2.01978	1.68396		9.42818	0.000391577	0.000651029	9.3085	0.0251088	0.0334141	9.48217	9.11336e-07	1.59882e-06	9.74872	9.02086	9.52174	9.90338	9.06342	8.89072	9.74872	9.52174	9.90338	9.02086	9.06342	8.89072	58913	53695	64381	34332	34853	33390	117.854	104.721	132.382	67.6771	65.7627	66.1318	227.909	198.265	270.594	97.909	91.5804	91.6935
811239	XM_001350559	PF3D7_1219300	erythrocyte membrane protein 1, PfEMP1	protein_coding	XP_001350595.1	-1.00258	-1.0081	-1.77028	-1.26032		4.20984	0.990382	0.995138	4.46963	0.959496	0.968368	5.09238	8.84204e-05	0.000135767	4.28181	4.28533	4.52594	4.67848	4.53708	5.47778	4.28181	4.52594	4.67848	4.28533	4.53708	5.47778	1265	1612	1656	1225	1450	3071	2.23883	2.78274	3.01322	2.13653	2.42043	5.38341	4.32953	5.2685	6.15912	3.09094	3.37066	7.46425
811240	gene-PF3D7_1219400	PF3D7_1219400	.	.	.	6.80196	7.54362	11.964	8.76986		3.9789	2.17158e-32	1.72523e-31	4.26487	5.70877e-36	4.32334e-35	3.73055	4.12767e-47	3.43129e-46	4.82967	2.33114	5.12421	4.67009	2.45661	1.60535	4.82967	5.12421	4.67009	2.33114	2.45661	1.60535	1881	2478	1646	267	293	144	6.59188	8.46694	5.92835	0.921168	0.966493	0.496574	12.7476	16.0303	12.1177	1.33266	1.34593	0.688514
811243	XM_001350561	PF3D7_1219700	raf kinase inhibitor	protein_coding	XP_001350597.1	1.47415	4.50951	2.92645	2.97004		0.49911	0.0637412	0.0826988	1.01782	3.62281e-13	9.98362e-13	0.96312	5.90183e-08	1.10695e-07	1.40503	1.08236	2.08873	1.95154	0.78251	0.984619	1.40503	2.08873	1.95154	1.08236	0.78251	0.984619	113	238	193	74	47	69	2.35993	4.84992	4.13605	1.51676	0.926649	1.41504	4.56371	9.18225	8.4542	2.19431	1.29044	1.96199
811244	XM_001350562	PF3D7_1219900	ribulose-phosphate 3-epimerase, putative	protein_coding	XP_001350598.1	-1.89452	-2.15728	-2.08531	-2.0457		4.77322	1.33237e-05	2.50272e-05	5.38267	1.34095e-07	2.73474e-07	5.65059	4.23319e-07	7.56132e-07	4.31284	5.20006	4.77677	5.06791	5.85752	6.10565	4.31284	4.77677	5.06791	5.20006	5.85752	6.10565	1294	1932	2190	2368	3719	4784	22.6785	33.0126	39.446	40.8987	61.486	83.0273	43.8565	62.502	80.6288	59.1685	85.6246	115.12
811245	XM_001350563	PF3D7_1220000	zinc finger protein, putative	protein_coding	XP_001350599.1	5.41804	15.2645	30.038	16.9068		1.73652	6.63748e-19	2.79353e-18	1.87517	3.69372e-37	2.96739e-36	1.64692	2.02685e-44	1.52576e-43	2.71631	1.01926	2.965	2.81108	0.5304	0.261344	2.71631	2.965	2.81108	1.01926	0.5304	0.261344	382	498	405	68	29	14	3.50149	4.44499	3.81299	0.605525	0.247643	0.12698	6.77132	8.41561	7.79386	0.876018	0.344865	0.176061
811246	XM_001350564	PF3D7_1220100	pre-mRNA-processing factor 17, putative	protein_coding	XP_001350600.1	2.04859	1.93538	3.60183	2.5286		7.84268	5.87454e-07	1.21985e-06	8.03968	4.05324e-06	7.46838e-06	7.96359	2.31667e-18	6.87065e-18	8.27364	7.24389	8.44272	8.61366	7.49397	6.77446	8.27364	8.44272	8.61366	7.24389	7.49397	6.77446	21148	25378	26294	9971	11700	7647	136.554	159.756	174.514	63.442	71.2535	48.8814	264.074	302.462	356.711	91.782	99.2268	67.7754
811247	XM_001350565	PF3D7_1220300	cell cycle associated protein, putative	protein_coding	XP_001350601.1	2.13635	4.07905	2.52841	2.91461		2.62433	2.65176e-06	5.26681e-06	3.04462	7.06288e-18	2.48164e-17	3.90863	9.90567e-10	2.03254e-09	3.22618	2.29608	3.82707	4.49101	2.08164	3.24748	3.22618	3.82707	4.49101	2.29608	2.08164	3.24748	573	965	1446	259	211	599	0.846078	1.3896	2.19522	0.375911	0.292814	0.874819	1.63618	2.6309	4.48709	0.543834	0.40777	1.21296
811248	XM_001350566	PF3D7_1220400	debranching enzyme-associated ribonuclease, putative	protein_coding	XP_001350602.1	-1.18449	-1.42597	-1.56583	-1.39209		6.01347	0.238035	0.27905	5.76382	0.013694	0.0188397	5.39784	0.00194823	0.00271423	5.90972	6.15025	5.51642	5.08063	6.01894	5.7121	5.90972	5.51642	5.08063	6.15025	6.01894	5.7121	4053	3275	2210	4637	4167	3625	31.1481	24.5416	17.454	35.1187	30.2038	27.5806	60.2353	46.464	35.6766	50.8065	42.0614	38.2412
811250	XM_001350568	PF3D7_1220600	conserved Plasmodium protein, unknown function	protein_coding	XP_001350604.1	-1.24851	-1.26748	-1.21671	-1.24423		4.73041	0.128519	0.159292	4.84148	0.103533	0.127819	4.52387	0.180915	0.207676	4.61975	4.92825	4.71503	4.44155	5.04537	4.71268	4.61975	4.71503	4.44155	4.92825	5.04537	4.71268	1617	1848	1395	1950	2090	1778	19.06	21.2417	16.9039	22.6514	23.2426	20.7522	36.8588	40.2164	34.5521	32.7699	32.3674	28.7735
811254	XM_001350572	PF3D7_1221000	histone-lysine N-methyltransferase, H3 lysine-4 specific	protein_coding	XP_001350608.1	4.49105	4.76931	5.05459	4.77165		6.88356	5.54791e-24	3.00173e-23	7.36003	9.65462e-26	4.77124e-25	8.02621	1.67705e-27	7.11791e-27	7.60059	5.45921	8.09038	8.76896	5.85638	6.44469	7.60059	8.09038	8.76896	5.45921	5.85638	6.44469	13238	19863	29290	2847	3716	6070	22.7084	33.2183	51.6451	4.812	6.01235	10.3081	43.9144	62.8915	105.564	6.96155	8.37273	14.2924
811255	XM_024473393	PF3D7_1221100.1	conserved Plasmodium protein, unknown function	protein_coding	XP_024329158.1	-6.4735	-6.34252	-7.22405	-6.68002		0.68908	2.68904e-16	9.7626e-16	1.02213	3.74735e-18	1.33443e-17	1.76552	4.13779e-24	1.53327e-23	0.508934	1.90629	0.629329	0.861774	2.16286	2.78979	0.508934	0.629329	0.861774	1.90629	2.16286	2.78979	29	40	55	182	227	417	0.439561	0.596754	0.85172	2.73742	3.26885	6.31201	0.850039	1.12982	1.74094	3.96025	4.55217	8.75177
811256	XM_001350574	PF3D7_1221200	conserved Plasmodium protein, unknown function	protein_coding	XP_001350610.1	-2.51142	-3.24357	-2.76792	-2.84097		5.51703	3.1646e-10	8.1401e-10	5.55324	1.63714e-15	5.12795e-15	5.40659	4.45929e-12	1.02378e-11	4.75838	6.0545	4.53106	4.55442	6.18491	5.98354	4.75838	4.53106	4.55442	6.0545	6.18491	5.98354	1787	1618	1514	4335	4683	4390	66.7352	58.8917	58.1275	159.557	164.997	162.336	129.055	111.498	118.814	230.832	229.774	225.083
811257	XM_001350575	PF3D7_1221300	conserved Plasmodium protein, unknown function	protein_coding	XP_001350611.1	-1.24029	-1.14376	-2.93756	-1.77387		4.2978	0.144322	0.177218	4.51374	0.360072	0.406823	5.4937	2.5478e-13	6.16805e-13	4.21199	4.50753	4.47806	4.57705	4.6637	6.09132	4.21199	4.47806	4.57705	4.50753	4.6637	6.09132	1202	1557	1539	1440	1589	4736	6.74347	8.51669	8.87477	7.96104	8.41092	26.3186	13.0408	16.1245	18.1403	11.5173	11.7129	36.4914
811258	XM_001350576	PF3D7_1221400	inner membrane complex protein 1h, putative	protein_coding	XP_001350612.1	9.48395	5.40052	3.30164	6.06204		0.471584	2.18869e-18	8.96361e-18	0.44984	5.67673e-13	1.54739e-12	0.985982	2.0649e-09	4.16212e-09	1.78679	0.329665	1.69691	2.00058	0.499462	0.931958	1.78679	1.69691	2.00058	0.329665	0.499462	0.931958	168	164	202	17	27	64	1.27476	1.21138	1.57323	0.121533	0.187865	0.475325	2.46518	2.29348	3.21572	0.175822	0.261619	0.65905
811259	XM_001350577	PF3D7_1221500	heptatricopeptide repeat-containing protein, putative	protein_coding	XP_001350613.1	-203.825	-92.3313	-61.111	-119.089		4.49952	6.56902e-117	8.24576e-114	4.56684	9.24583e-106	2.44333e-103	5.33048	3.7427e-104	3.24002e-102	0.285452	5.52267	0.590561	1.19709	5.58102	6.32394	0.285452	0.590561	1.19709	5.52267	5.58102	6.32394	15	37	87	2978	3059	5577	0.069377	0.171009	0.423753	13.9135	13.6775	26.1785	0.134164	0.323768	0.866164	20.1287	19.0471	36.2972
811260	XM_001350578	PF3D7_1221600	protein TSSC1, putative	protein_coding	XP_001350614.1	-11.6128	-8.43206	-6.91785	-8.98756		3.39529	3.54053e-44	4.8046e-43	3.49074	8.78825e-37	6.91627e-36	4.70598	1.62108e-34	8.88587e-34	1.41295	4.34551	1.7565	2.92272	4.39722	5.54068	1.41295	1.7565	2.92272	4.34551	4.39722	5.54068	114	174	443	1280	1310	3211	0.984604	1.47529	3.95629	10.9818	10.7536	27.6819	1.90406	2.79314	8.08677	15.8875	14.9754	38.3818
811261	XM_001350579	PF3D7_1221700	uncharacterized protein	protein_coding	XP_001350615.2	-2.00794	-1.92071	-1.33444	-1.75436		6.00439	1.45167e-06	2.93668e-06	6.32774	5.95032e-06	1.08602e-05	6.55621	0.0436585	0.0541258	5.44839	6.43745	5.80698	6.35046	6.73623	6.76226	5.44839	5.80698	6.35046	6.43745	6.73623	6.76226	2925	4022	5424	5673	6893	7582	12.7884	17.1445	24.3788	24.4428	28.4296	32.8249	24.7307	32.4592	49.831	35.3616	39.5907	45.5126
811262	XM_001350580	PF3D7_1221800	conserved protein, unknown function	protein_coding	XP_001350616.1	-1.47024	-1.52212	-1.97427	-1.65555		4.84167	0.00823058	0.0120168	4.94404	0.0039003	0.00565504	5.44218	2.8961e-06	4.93931e-06	4.59646	5.13334	4.66615	4.91713	5.25265	5.87474	4.59646	4.66615	4.91713	5.13334	5.25265	5.87474	1590	1784	1966	2258	2423	4066	9.03754	9.88813	11.4836	12.6482	12.9909	22.8835	17.4771	18.721	23.4728	18.2983	18.091	31.7286
811263	XM_001350581	PF3D7_1221900	conserved Plasmodium membrane protein, unknown function	protein_coding	XP_001350617.1	2.20418	2.2628	7.21189	3.89296		9.17738	3.70673e-08	8.40627e-08	9.05209	1.33312e-08	2.86909e-08	8.70471	1.32146e-38	8.31458e-38	9.6394	8.50133	9.52595	9.51926	8.35031	6.68102	9.6394	9.52595	9.51926	8.50133	8.35031	6.68102	54609	53852	49316	23930	21235	7163	253.802	244.006	235.588	109.591	93.0882	32.9597	490.811	461.971	481.549	158.546	129.634	45.6995
811264	XM_001350582	PF3D7_1222000	uncharacterized protein	protein_coding	XP_001350618.1	1.17189	1.19327	-1.72157	0.214531		1.44343	0.38122	0.428155	1.44294	0.34197	0.387942	2.08999	0.00109971	0.00156199	1.96445	1.79768	1.97292	2.0376	1.78721	2.66628	1.96445	1.97292	2.0376	1.79768	1.78721	2.66628	199	214	209	164	160	377	1.39009	1.45871	1.50098	1.12633	1.05561	2.61208	2.68821	2.76175	3.06804	1.62948	1.47004	3.62172
811266	XM_001350584	PF3D7_1222300	endoplasmin, putative	protein_coding	XP_001350620.1	-2.47057	-2.77871	-2.63718	-2.62882		10.0194	3.41016e-10	8.75827e-10	10.1064	1.6107e-12	4.29262e-12	10.2877	1.85568e-11	4.14289e-11	9.22663	10.53	9.19099	9.42692	10.6638	10.8246	9.22663	9.19099	9.42692	10.53	10.6638	10.8246	41004	42679	46254	97848	105817	127777	199.382	202.317	231.178	468.832	485.316	615.145	385.573	383.042	472.534	678.263	675.846	852.915
811267	XM_001350585	PF3D7_1222400	AP2 domain transcription factor	protein_coding	XP_001350621.1	-1.84351	-1.53852	-1.76896	-1.717		6.69422	2.08588e-05	3.86323e-05	6.81537	0.00260515	0.00384155	7.36203	6.80093e-05	0.000105426	6.20582	7.07933	6.48723	6.9045	7.10314	7.72217	6.20582	6.48723	6.9045	7.07933	7.10314	7.72217	4992	6489	7995	8889	8908	14815	7.79687	9.8799	12.834	13.6811	13.1223	22.9088	15.0779	18.7054	26.2331	19.7925	18.274	31.7636
811268	XM_001350586	PF3D7_1222500	diphthine--ammonia ligase, putative	protein_coding	XP_001350622.1	4.61301	5.76711	3.82728	4.7358		5.81012	2.11978e-24	1.17477e-23	5.90002	7.50138e-31	4.67881e-30	5.7426	1.67534e-19	5.23453e-19	6.54179	4.39087	6.68248	6.42396	4.21997	4.53429	6.54179	6.68248	6.42396	4.39087	4.21997	4.53429	6319	7440	5711	1323	1151	1563	101.837	116.897	94.6024	21.0012	17.4848	24.9249	196.935	221.318	193.37	30.3826	24.3492	34.559
811269	XM_001350587	PF3D7_1222600	AP2 domain transcription factor AP2-G	protein_coding	XP_001350623.1	87.4934	51.1773	117.739	85.4699		5.00843	1.30128e-109	1.08895e-106	4.58936	7.23603e-92	6.85511e-90	4.22159	2.79899e-104	2.46556e-102	6.01304	0.78648	5.58911	5.24624	0.940582	0.391854	6.01304	5.58911	5.24624	0.78648	0.940582	0.391854	4359	3448	2487	48	60	22	7.15955	5.52081	4.19933	0.076685	0.091941	0.035558	13.8454	10.4524	8.58355	0.110941	0.128036	0.049302
811270	XM_001350588	PF3D7_1222700	glideosome-associated protein 45	protein_coding	XP_001350624.1	4.309	7.74989	2.63633	4.89841		2.03014	2.91485e-16	1.05748e-15	1.48268	2.92073e-23	1.30124e-22	2.73465	1.84779e-09	3.73802e-09	2.92188	1.33641	2.55596	3.40791	0.703269	2.21588	2.92188	2.55596	3.40791	1.33641	0.703269	2.21588	451	357	647	101	41	257	8.78025	6.78466	12.9565	1.93534	0.752267	4.94525	16.9796	12.8453	26.4834	2.79988	1.0476	6.85672
811271	XM_001350589	PF3D7_1222800	conserved Plasmodium protein, unknown function	protein_coding	XP_001350625.2	-12.5102	-49.1605	-90.8951	-50.8553		0.932585	6.78924e-26	4.04375e-25	0.826398	1.15516e-36	9.04842e-36	2.29162	4.14158e-64	6.77357e-63	0.352913	2.1662	0.0953921	0.142762	2.15296	3.4084	0.352913	0.0953921	0.142762	2.1662	2.15296	3.4084	19	5	7	231	225	678	0.274304	0.062477	0.105082	3.43344	3.21282	10.1522	0.530458	0.118286	0.21479	4.96718	4.47414	14.0763
811272	XM_001350590	PF3D7_1222900	conserved Plasmodium protein, unknown function	protein_coding	XP_001350626.1	-26.4159	-10.2915	-10.5168	-15.7414		4.2206	1.27867e-71	7.29566e-70	4.39883	1.02067e-45	1.19181e-44	4.90236	1.38354e-47	1.17146e-46	1.23665	5.20479	2.24252	2.629	5.30111	5.79589	1.23665	2.24252	2.629	5.20479	5.30111	5.79589	93	273	349	2376	2508	3846	0.737821	2.11621	2.85168	18.6347	18.8308	30.3148	1.42683	4.00658	5.82891	26.959	26.2236	42.0323
811273	XM_001350591	PF3D7_1223000	conserved Plasmodium protein, unknown function	protein_coding	XP_001350627.1	2.40609	9.7863	-2.66287	3.1765		-0.871313	0.00311624	0.00476305	-1.12784	1.20663e-08	2.60243e-08	0.129935	2.1738e-05	3.50389e-05	0.790194	0.380757	0.820146	0.659486	0.106494	1.34835	0.790194	0.820146	0.659486	0.380757	0.106494	1.34835	50	56	39	20	5	109	1.47528	1.59234	1.16155	0.580029	0.129573	3.17252	2.85295	3.01473	2.37424	0.839132	0.180441	4.39879
811274	XM_001350592	PF3D7_1223100	cAMP-dependent protein kinase regulatory subunit	protein_coding	XP_001350628.1	3.85353	5.84357	1.15734	3.61815		4.49186	9.83513e-19	4.09471e-18	4.29666	4.81416e-29	2.74993e-28	4.65969	0.317722	0.353642	5.19683	3.35855	5.10829	4.81192	2.75068	4.60916	5.19683	5.10829	4.81192	3.35855	2.75068	4.60916	2446	2450	1823	613	374	1650	22.1118	21.5973	16.9387	5.45815	3.18381	14.7668	42.7606	40.8897	34.6232	7.89635	4.43374	20.4746
811276	XM_001350594	PF3D7_1223300	DNA gyrase subunit A	protein_coding	XP_001350630.1	-1.08441	1.29502	1.92907	0.713228		6.92146	0.570132	0.615487	7.07011	0.0698832	0.0880511	6.99274	4.81371e-06	8.08619e-06	6.87382	6.98977	7.25373	7.39848	6.88354	6.45848	6.87382	7.25373	7.39848	6.98977	6.88354	6.45848	7972	11090	11287	8350	7641	6129	26.0517	35.3334	37.9151	26.8896	23.5524	19.8288	50.3798	66.896	77.4996	38.9013	32.7988	27.4932
811277	XM_001350595	PF3D7_1223400	phospholipid-transporting ATPase, putative	protein_coding	XP_001350631.1	1.42385	1.20229	1.92775	1.51796		11.5631	0.012829	0.0182892	11.3801	0.193694	0.228886	11.106	4.36508e-06	7.35718e-06	11.796	11.2864	11.5074	11.5036	11.2417	10.5571	11.796	11.5074	11.5036	11.2864	11.2417	10.5571	243724	212865	195331	165333	157977	106141	601.705	512.336	495.67	402.211	367.865	259.438	1163.6	969.995	1013.16	581.881	512.285	359.718
811278	XM_001350596	PF3D7_1223500	conserved Plasmodium protein, unknown function	protein_coding	XP_001350632.3	-1.27411	-1.89548	-1.34273	-1.50411		7.27799	0.0891379	0.113393	6.98544	8.48195e-06	1.52974e-05	6.85762	0.0390451	0.0485862	7.10295	7.45019	6.46775	6.64355	7.38261	7.06504	7.10295	6.46775	6.64355	7.45019	7.38261	7.06504	9356	6401	6661	11514	10826	9369	8.29835	5.53542	6.07256	10.0635	9.05722	8.22813	16.0476	10.4801	12.4125	14.5589	12.613	11.4085
811282	XM_001350600	PF3D7_1223900	50S ribosomal protein L24, putative	protein_coding	XP_001350636.1	-3.27436	-1.96336	-3.44409	-2.89394		6.48023	6.40606e-16	2.26672e-15	7.02493	2.67804e-06	5.00798e-06	7.81963	2.93092e-17	8.32361e-17	5.41819	7.10582	6.47376	6.68164	7.43911	8.45578	5.41819	6.47376	6.68164	7.10582	7.43911	8.45578	2863	6428	6841	9055	11261	24681	50.1889	109.857	123.263	156.42	186.186	428.37	97.0571	207.99	251.954	226.294	259.28	593.946
811283	XM_001350601	PF3D7_1224000	GTP cyclohydrolase 1	protein_coding	XP_001350637.1	-2.53684	-1.56667	-1.64757	-1.91703		8.16836	1.16086e-10	3.06129e-10	8.42717	0.00162938	0.00244359	8.95382	0.000460423	0.000672813	7.3546	8.69229	8.07254	8.55291	8.7183	9.27174	7.3546	8.07254	8.55291	8.69229	8.7183	9.27174	11152	19618	25207	27326	27424	43504	114.29	196.014	265.534	275.961	265.092	441.423	221.019	371.11	542.76	399.235	369.164	612.045
811284	XM_001350602	PF3D7_1224100	conserved protein, unknown function	protein_coding	XP_001350638.1	-1.34584	1.61333	1.02674	0.431411		3.36377	0.0516833	0.0679797	4.17725	0.00124816	0.0018945	4.82223	0.858547	0.876884	3.28565	3.6757	4.54211	4.88919	3.88949	4.85242	3.28565	4.54211	4.88919	3.6757	3.88949	4.85242	600	1631	1927	780	902	1966	12.4123	32.9153	41.0071	15.8994	17.6119	40.2919	24.0034	62.3177	83.8197	23.0018	24.5261	55.8658
811285	XM_001350603	PF3D7_1224200	BRO1 domain-containing protein, putative	protein_coding	XP_001350639.2	-12.3779	-6.71875	-6.18877	-8.42847		4.37294	7.87171e-51	1.50281e-49	4.1325	1.13992e-32	7.531e-32	4.91467	1.23664e-31	6.02249e-31	2.0329	5.29634	2.46958	3.2297	4.97753	5.72454	2.0329	2.46958	3.2297	5.29634	4.97753	5.72454	212	332	564	2536	1991	3657	1.03325	1.57499	2.8224	12.1769	9.14944	17.6474	1.99814	2.98188	5.76907	17.6164	12.7414	24.4686
811286	XM_001350604	PF3D7_1224300	polyadenylate-binding protein 1, putative	protein_coding	XP_001350640.1	1.14777	1.20513	1.16729	1.17339		12.9111	0.330643	0.376027	12.9971	0.187961	0.222635	12.6646	0.274957	0.30885	13.0072	12.8084	13.1256	12.772	12.8565	12.5489	13.0072	13.1256	12.772	12.8084	12.8565	12.5489	564376	653653	470657	474943	483962	422367	2575.12	2907.64	2207.34	2135.39	2082.81	1908.03	4979.86	5504.97	4511.86	3089.29	2900.5	2645.54
811287	XM_001350605	PF3D7_1224400	WD repeat-containing protein, putative	protein_coding	XP_001350641.1	1.57148	1.40148	1.80788	1.59361		8.48838	0.00151416	0.00237878	8.4333	0.017656	0.0239726	8.11546	3.4603e-05	5.50512e-05	8.78107	8.13082	8.65977	8.48417	8.17425	7.63312	8.78107	8.65977	8.48417	8.13082	8.17425	7.63312	30091	29510	24031	18495	18788	13924	201.798	192.938	165.648	122.219	118.839	92.4465	390.245	365.285	338.589	176.815	165.495	128.179
811288	XM_001350606	PF3D7_1224500	histone chaperone ASF1, putative	protein_coding	XP_001350642.1	-1.03415	1.53091	1.03024	0.509001		4.72364	0.820511	0.843699	5.28485	0.00329425	0.00481107	5.84907	0.836756	0.856719	4.75215	4.79883	5.5887	5.89414	4.99011	5.85189	4.75215	5.5887	5.89414	4.79883	4.99011	5.85189	1779	3447	3935	1777	2009	4001	25.9436	49.0087	58.9918	25.5349	27.6359	57.7745	50.1707	92.7871	120.581	36.9416	38.4854	80.1059
811289	XM_001350607	PF3D7_1224600	cytochrome c heme lyase, putative	protein_coding	XP_001350643.2	-2.00581	-2.14888	-1.96231	-2.039		6.59549	1.36895e-06	2.77494e-06	6.72219	1.14636e-07	2.34647e-07	6.60031	2.85983e-06	4.87911e-06	6.02956	7.02265	6.08838	6.05497	7.18061	7.01687	6.02956	6.08838	6.05497	7.02265	7.18061	7.01687	4410	4904	4407	8544	9403	9059	75.9723	82.3551	78.029	145.035	152.787	154.513	146.918	155.921	159.493	209.823	212.77	214.237
811290	XM_001350608	PF3D7_1224700	conserved Plasmodium protein, unknown function	protein_coding	XP_001350644.1	5.81748	5.3853	5.38341	5.52873		7.40337	1.33414e-31	1.01496e-30	6.9779	3.45382e-29	1.991e-28	7.20492	3.0562e-29	1.37749e-28	8.17923	5.66257	7.73849	7.96467	5.33874	5.5612	8.17923	7.73849	7.96467	5.66257	5.33874	5.5612	19804	15548	16744	3288	2576	3258	54.1415	41.4387	47.0518	8.85617	6.64118	8.81763	104.701	78.455	96.1752	12.8123	9.24843	12.2259
811291	XM_001350609	PF3D7_1224800	conserved protein, unknown function	protein_coding	XP_001350645.1	5.85115	5.32054	2.76608	4.64592		5.31349	1.7831e-30	1.27717e-29	5.41134	3.34393e-28	1.85258e-27	5.53435	4.22025e-12	9.71122e-12	6.10579	3.6551	6.18154	6.10939	3.85324	4.67793	6.10579	6.18154	6.10939	3.6551	3.85324	4.67793	4653	5236	4579	768	878	1734	57.9253	63.5508	58.5957	9.41577	10.3066	21.3748	112.018	120.319	119.771	13.6219	14.3528	29.6367
811293	XM_001350611	PF3D7_1225000	conserved Plasmodium protein, unknown function	protein_coding	XP_001350647.2	-6.91409	-4.88805	-4.66206	-5.48806		3.87694	1.2441e-32	9.97867e-32	4.34674	1.68561e-24	7.87296e-24	4.16313	5.85174e-23	2.08232e-22	2.23416	4.73481	2.98257	2.87091	5.1191	4.92831	2.23416	2.98257	2.87091	4.73481	5.1191	4.92831	254	505	425	1697	2203	2076	0.586628	1.13738	1.00822	3.86389	4.8019	4.75049	1.13444	2.15337	2.06082	5.58992	6.68707	6.58669
811294	XM_001350612	PF3D7_1225100	isoleucine--tRNA ligase, putative	protein_coding	XP_001350648.1	-2.67566	-2.4491	-1.67552	-2.26676		5.04445	2.61836e-11	7.25824e-11	5.24991	1.00455e-09	2.30313e-09	5.22431	0.000380229	0.000559042	4.24344	5.61491	4.52679	4.85404	5.7816	5.57844	4.24344	4.52679	4.85404	5.61491	5.7816	5.57844	1230	1613	1879	3179	3525	3298	2.8962	3.70246	4.54667	7.37759	7.82953	7.68899	5.60077	7.00978	9.29353	10.6732	10.9033	10.661
811295	XM_001350613	PF3D7_1225200	conserved Plasmodium protein, unknown function	protein_coding	XP_001350649.1	1.16594	1.10711	2.20485	1.49263		8.39713	0.279699	0.323364	8.23193	0.473755	0.522452	8.07319	3.82993e-08	7.24842e-08	8.50747	8.28664	8.30788	8.53736	8.16157	7.40134	8.50747	8.30788	8.53736	8.28664	8.16157	7.40134	24881	23107	24936	20612	18623	11847	83.708	75.7907	86.2333	68.3347	59.0958	39.461	161.878	143.493	176.263	98.8604	82.2961	54.7137
811297	XM_001350615	PF3D7_1225400	rRNA-processing protein, putative	protein_coding	XP_001350651.1	1.04486	-1.51672	-1.2826	-0.58482		5.82002	0.761083	0.790915	5.77477	0.00383201	0.00556084	5.65337	0.0838916	0.10053	5.87536	5.81315	5.47534	5.4942	6.06523	5.84621	5.87536	5.47534	5.4942	5.81315	6.06523	5.84621	3956	3181	2966	3657	4305	3985	64.011	50.178	49.3265	58.3126	65.6951	63.8302	123.787	95.001	100.825	84.3612	91.4862	88.5023
811298	XM_001350616	PF3D7_1225500	small subunit rRNA processing factor, putative	protein_coding	XP_001350652.1	1.33558	1.01401	1.65851	1.33603		7.55082	0.0422146	0.0563422	7.27366	0.922639	0.936251	6.93683	0.000411637	0.000604159	7.75098	7.33576	7.29262	7.26519	7.27268	6.54146	7.75098	7.29262	7.26519	7.33576	7.27268	6.54146	14700	11395	10285	10631	10027	6496	132.331	100	95.1632	94.3042	85.1318	57.8894	255.906	189.329	194.516	136.431	118.554	80.2652
811299	XM_024473395	PF3D7_1225600	conserved Plasmodium protein, unknown function	protein_coding	XP_024329159.1	1.02629	-1.40443	-1.08228	-0.486806		8.51685	0.855109	0.875332	8.20865	0.0170001	0.0231321	7.88589	0.578093	0.614699	8.53921	8.50187	7.94868	7.83388	8.43699	7.94747	8.53921	7.94868	7.83388	8.50187	8.43699	7.94747	25436	17998	15287	23939	22554	17331	130.006	89.6838	80.3105	120.569	108.732	87.7018	251.411	169.796	164.157	174.428	151.418	121.601
811300	XM_001350618	PF3D7_1225700	VAC14 domain-containing protein, putative	protein_coding	XP_001350654.1	1.76724	1.54428	2.1682	1.82657		8.75706	6.6746e-05	0.000118799	8.65567	0.00227928	0.00337987	8.86276	7.00785e-08	1.30659e-07	9.11261	8.29311	8.93818	9.31777	8.31284	8.20391	9.11261	8.93818	9.31777	8.29311	8.31284	8.20391	37883	35807	42879	20705	20689	20716	100.811	92.8957	117.285	54.2908	51.9271	54.5788	194.952	175.877	239.733	78.5429	72.3131	75.675
811301	XM_001350619	PF3D7_1225800	ubiquitin-activating enzyme E1	protein_coding	XP_001350655.1	2.59022	3.03341	2.1948	2.60614		10.0266	4.22474e-11	1.15536e-10	10.1115	2.11153e-14	6.19636e-14	10.0065	4.28659e-08	8.09135e-08	10.5565	9.18497	10.7012	10.4658	9.10206	9.33294	10.5565	10.7012	10.4658	9.18497	9.10206	9.33294	103181	121711	95107	38476	35801	45392	361.446	415.661	342.446	132.813	118.291	157.432	698.978	786.962	699.969	192.141	164.73	218.283
811302	XM_001350620	PF3D7_1225900	conserved Plasmodium protein, unknown function	protein_coding	XP_001350656.1	-1.86246	-2.05655	-2.05073	-1.98991		4.43535	2.54682e-05	4.69268e-05	4.67911	9.60294e-07	1.85519e-06	4.92838	9.6272e-07	1.68837e-06	4.00869	4.86387	4.14952	4.38829	5.14744	5.38875	4.00869	4.14952	4.38829	4.86387	5.14744	5.38875	1035	1225	1342	1862	2248	2883	5.84925	6.75	7.79632	10.3706	11.9853	16.1343	11.3115	12.7796	15.9359	15.0032	16.6906	22.3706
811303	XM_001350621	PF3D7_1226000	conserved protein, unknown function	protein_coding	XP_001350657.1	2.96788	4.29477	3.27238	3.51168		5.04002	2.19817e-13	6.83831e-13	5.67783	2.02641e-22	8.75609e-22	6.35535	6.85043e-16	1.83445e-15	5.64875	4.13472	6.39204	6.98167	4.34488	5.297	5.64875	6.39204	6.98167	4.13472	4.34488	5.297	3371	6070	8438	1097	1261	2701	14.8189	26.0186	38.1334	4.75245	5.22733	11.7571	28.6574	49.2604	77.9457	6.8754	7.27952	16.3015
811304	XM_001350622	PF3D7_1226100	haloacid dehalogenase-like hydrolase, putative	protein_coding	XP_001350658.1	365.803	380.618	916.228	554.217		6.00166	7.45602e-153	3.74367e-149	6.87441	6.01207e-168	3.01866e-164	7.23344	7.83403e-192	3.93347e-188	7.00821	0.430102	7.87624	8.23646	0.689629	0.407367	7.00821	7.87624	8.23646	0.430102	0.689629	0.407367	8757	17113	20229	23	40	23	110.412	210.352	262.165	0.273664	0.465116	0.281314	213.519	398.254	535.872	0.395912	0.647715	0.390049
811305	XM_001350623	PF3D7_1226200	conserved Plasmodium protein, unknown function	protein_coding	XP_001350659.1	5.96508	13.1365	5.31186	8.1378		1.65097	2.87894e-20	1.29643e-19	1.76977	7.51623e-34	5.24882e-33	1.15221	2.28109e-16	6.2382e-16	2.66082	0.91913	2.86024	2.23266	0.560689	0.761356	2.66082	2.86024	2.23266	0.91913	0.560689	0.761356	365	458	249	59	31	49	2.49148	3.05085	1.7489	0.397856	0.194728	0.331967	4.81811	5.7761	3.57479	0.575581	0.271176	0.460281
811308	XM_001350626	PF3D7_1226500	heptatricopeptide repeat and RAP domain-containing protein, putative	protein_coding	XP_001350662.1	-4.35993	-3.03697	-2.65699	-3.3513		5.4101	1.0394e-22	5.3417e-22	5.56102	4.62925e-14	1.33277e-13	5.4655	2.76432e-11	6.09827e-11	4.07512	6.13203	4.60749	4.65229	6.16994	6.02592	4.07512	4.60749	4.65229	6.13203	6.16994	6.02592	1087	1710	1625	4578	4634	4523	2.8829	4.42249	4.43032	11.9701	11.5991	11.8826	5.57506	8.373	9.0557	17.3173	16.1528	16.4756
811309	XM_001350627	PF3D7_1226600	proliferating cell nuclear antigen 2	protein_coding	XP_001350663.1	-8.3413	-4.16565	-4.95838	-5.82177		5.07704	8.87795e-41	1.03186e-39	5.15439	2.02393e-21	8.39847e-21	5.75492	2.13818e-26	8.68591e-26	3.03916	5.93638	3.88562	4.25654	5.86815	6.50497	3.03916	3.88562	4.25654	5.93638	5.86815	6.50497	495	1008	1219	3989	3747	6332	7.46388	14.8181	18.8845	59.2806	53.2927	94.5493	14.4339	28.0548	38.6005	85.7617	74.2149	131.095
811310	XM_001350628	PF3D7_1226700	uncharacterized protein	protein_coding	XP_001350664.1	2.03488	2.20977	3.22985	2.4915		8.73371	7.15617e-07	1.47682e-06	8.85941	3.39427e-08	7.14875e-08	8.64234	8.61294e-16	2.29663e-15	9.15944	8.1371	9.32298	9.25548	8.1818	7.56925	9.15944	9.32298	9.25548	8.1371	8.1818	7.56925	39135	46775	41064	18576	18887	13318	245.555	286.134	264.838	114.855	111.778	82.7332	474.864	541.731	541.336	166.161	155.66	114.712
811311	XM_001350629	PF3D7_1226800	ataxin-3, putative	protein_coding	XP_001350665.1	-1.42889	-1.25471	-1.20955	-1.29771		4.88377	0.0143052	0.0202114	5.21549	0.116927	0.143192	5.37381	0.187797	0.215035	4.66026	5.15796	5.08465	5.26699	5.40336	5.53496	4.66026	5.08465	5.26699	5.15796	5.40336	5.53496	1665	2409	2524	2298	2697	3198	17.4172	24.5654	27.1429	23.6833	26.614	33.1249	33.6821	46.5091	55.4809	34.2628	37.0624	45.9285
811312	XM_001350630	PF3D7_1226900	parasitophorous vacuolar protein 2	protein_coding	XP_001350666.1	-1.15817	-1.11553	1.05779	-0.405303		3.27938	0.337431	0.382879	3.64643	0.470957	0.519595	4.03476	0.7082	0.73896	3.31766	3.50965	3.67941	4.1555	3.82545	4.0791	3.31766	3.67941	4.1555	3.50965	3.82545	4.0791	615	864	1132	688	860	1121	4.95586	6.78253	9.37429	5.46001	6.53271	8.94233	9.58383	12.8412	19.1613	7.89903	9.09738	12.3988
811313	XM_001350631	PF3D7_1227000	conserved Plasmodium protein, unknown function	protein_coding	XP_001350667.2	-4.2743	-2.56587	-5.75276	-4.19764		0.147038	1.70621e-09	4.21599e-09	-0.54897	0.000486893	0.000763966	-0.341458	1.22073e-09	2.4936e-09	0.494069	1.46035	0.45325	0.290297	0.963434	1.19589	0.494069	0.45325	0.290297	1.46035	0.963434	1.19589	28	27	15	116	62	91	0.661372	0.631709	0.360883	2.78029	1.40245	2.19391	1.27899	1.196	0.737655	4.02227	1.95303	3.04192
811315	XM_001350633	PF3D7_1227200	potassium channel K1	protein_coding	XP_001350669.2	3.28199	3.92723	4.21989	3.8097		7.18771	4.59316e-16	1.64848e-15	7.25838	1.80164e-20	7.12846e-20	7.03278	2.46862e-22	8.59564e-22	7.81012	6.11012	7.93665	7.73249	5.98024	5.67693	7.81012	7.93665	7.73249	6.11012	5.98024	5.67693	15318	17848	14245	4508	4055	3536	31.1262	35.357	29.7517	9.02647	7.77161	7.11276	60.1929	66.9406	60.8133	13.0587	10.8226	9.86204
811316	XM_001350634	PF3D7_1227300	conserved Plasmodium protein, unknown function	protein_coding	XP_001350670.1	6.78937	10.2368	33.1765	16.7342		2.72812	5.72654e-28	3.69575e-27	2.45241	4.30206e-35	3.15338e-34	1.883	8.18848e-49	7.18783e-48	3.64315	1.42833	3.44598	3.02107	0.974726	0.278318	3.64315	3.44598	3.02107	1.42833	0.974726	0.278318	788	724	479	112	63	15	2.70799	2.42551	1.6894	0.378235	0.20401	0.05013	5.2368	4.59217	3.45318	0.547195	0.284102	0.069507
811318	XM_001350636	PF3D7_1227500	protein SOC2, putative	protein_coding	XP_001350672.2	-1.03049	1.91472	-1.47581	-0.197193		3.25796	0.853971	0.874345	3.27182	2.4874e-05	4.32902e-05	4.64553	0.0078273	0.0103449	3.37761	3.41683	3.77039	4.40559	2.92669	4.94502	3.37761	3.77039	4.40559	3.41683	2.92669	4.94502	644	925	1359	641	431	2101	1.11685	1.56324	2.42202	1.09502	0.704034	3.60787	2.15981	2.95964	4.95068	1.58418	0.98043	5.00241
811319	XM_001350637	PF3D7_1227600	conserved Plasmodium protein, unknown function	protein_coding	XP_001350673.2	-1.62267	-1.25571	-2.24049	-1.70629		4.95313	0.00089939	0.00144831	5.20533	0.115689	0.141885	6.1737	2.62329e-08	5.01009e-08	4.62061	5.29634	5.07415	5.50887	5.39393	6.65506	4.62061	5.07415	5.50887	5.29634	5.39393	6.65506	1618	2391	2997	2536	2679	7034	5.79185	8.34577	11.0296	8.94899	9.04936	24.9404	11.2005	15.8009	22.5449	12.9466	12.602	34.5805
811320	XM_001350638	PF3D7_1227700	conserved Plasmodium protein, unknown function	protein_coding	XP_001350674.1	2.3296	2.22635	3.19778	2.58458		8.73084	4.19185e-09	1.01238e-08	8.54096	2.57279e-08	5.44832e-08	8.39688	1.49413e-15	3.94221e-15	9.21789	8.00102	9.00841	9.00702	7.85716	7.33609	9.21789	9.00841	9.00702	8.00102	7.85716	7.33609	40756	37597	34557	16898	15068	11320	211.01	189.769	183.899	86.2087	73.5811	58.0235	408.06	359.286	375.896	124.719	102.468	80.4512
811321	XM_001350639	PF3D7_1227800	elongator complex protein 3, putative	protein_coding	XP_001350675.1	2.15612	1.63801	2.9738	2.25598		9.83941	8.46208e-08	1.86188e-07	9.84109	0.000530664	0.00083031	9.85384	5.81082e-14	1.44938e-13	10.2908	9.18369	10.1548	10.4366	9.44366	8.86637	10.2908	10.1548	10.4366	9.18369	9.44366	8.86637	85813	83313	93201	38442	45383	32830	313.807	297.022	350.322	138.524	156.534	118.863	606.851	562.346	716.069	200.403	217.987	164.806
811323	XM_001350641	PF3D7_1228000	conserved protein, unknown function	protein_coding	XP_001350677.1	-1.98126	-3.4543	-12.9691	-6.1349		1.73722	8.59229e-05	0.000151375	1.70056	5.97429e-12	1.55103e-11	2.74152	2.23675e-42	1.58626e-41	1.68576	2.43148	1.29228	0.964219	2.58741	3.73936	1.68576	1.29228	0.964219	2.43148	2.58741	3.73936	152	106	64	291	327	871	4.07988	2.78495	1.76807	7.72674	8.31294	23.2774	7.88982	5.27268	3.61398	11.1783	11.5765	32.2747
811324	XM_001350642	PF3D7_1228100	leucine-rich repeat protein	protein_coding	XP_001350678.1	-7.32634	-6.19506	-20.6136	-11.3783		0.00603726	2.76784e-13	8.55747e-13	-0.486223	6.83732e-10	1.5835e-09	1.39045	5.17293e-36	2.98887e-35	0.302615	1.44443	0.252653	0.307722	1.13428	2.56961	0.302615	0.252653	0.307722	1.44443	1.13428	2.56961	16	14	16	114	78	348	0.138253	0.116497	0.144094	0.995877	0.653387	3.06908	0.267359	0.220562	0.294533	1.44074	0.909899	4.25536
811325	XM_001350643	PF3D7_1228200	conserved Plasmodium protein, unknown function	protein_coding	XP_001350679.1	-6.02053	-6.76469	-9.88702	-7.55741		2.88826	5.30107e-26	3.17621e-25	2.97775	2.5663e-29	1.48964e-28	4.2518	8.54045e-44	6.26924e-43	1.63246	3.77134	1.59614	2.16735	3.87751	5.15143	1.63246	1.59614	2.16735	3.77134	3.87751	5.15143	144	148	235	838	894	2435	0.702187	0.703382	1.17461	4.02839	4.11258	11.7612	1.35791	1.3317	2.40094	5.82791	5.72714	16.3072
811326	XM_001350644	PF3D7_1228300	NIMA related kinase 1	protein_coding	XP_001350680.1	-7.3625	-4.62373	-8.53748	-6.84124		4.72463	2.27832e-36	2.19146e-35	4.7777	1.37154e-23	6.18732e-23	6.20153	1.45948e-43	1.06358e-42	2.87102	5.57022	3.42593	4.03775	5.52596	7.05199	2.87102	3.42593	4.03775	5.57022	5.52596	7.05199	433	713	1038	3080	2942	9284	1.63308	2.62514	4.02834	11.4632	10.4825	34.7228	3.15811	4.97013	8.23403	16.584	14.5979	48.1441
[truncated: 3,396 more rows]

## Sheet: Raw data for proteomic
Header	Description
Accession	Accession number
Description	Protein description
Protein_set_score	Mascot score of the protein
Coverage	percentage of coverage of the protein by taking into account the peptides validated for protein identification
MW	Molecular weight of the protein
#peptides	Numbre of peptides that allowed protein identification
[truncated: 2,441 more rows]

## Sheet: genes of interest
Complete list of genes coding for proteins involved in TCA cycle, eTc, FASII and glycolysis according to the last update of Plasmodium metabolic pathways data base.
[truncated: 177 more rows]
